# Supplementary material for: A Novel Matrisomal-Related LncRNA Signature Associated With Survival Outcome and Immune Evasion in Patients With Gastric Cancer
Source: Front Oncol. 2022 Jun 24;12:926404. doi: 10.3389/fonc.2022.926404 (PMC9263572; doi:10.3389/fonc.2022.926404)
Supplement: Supplementary file 1 [file DataSheet_1.zip › allRisk.xlsx]

## Sheet: allRisk
id	futime	fustat	AL353693.1	Z69666.1	GRASLND	AC009283.1	AC245100.5	AC007277.1	LINC02544	AC068790.7	AC022509.2	UBE2R2-AS1	LINC00460	AC005165.1	LINC00857	AL355574.1	AP000695.2	riskScore	risk
TCGA-VQ-A8DU	0.454795	1	0.386139	0.697337	0.133526	5.60492	11.0576	0.41667	0.484867	0.99912	0.266365	2.87773	0.673427	0.109781	5.35297	3.04328	0.61905	7.60989	high
TCGA-HU-8602	1.86027	0	0	0.0154913	0.130812	0.538663	0.140368	0.0291573	0.0228097	0.0940038	0.621312	0.210964	0.0107713	0.00836152	3.25787	1.15706	0.758414	0.857241	low
TCGA-VQ-A91S	2.73973	0	0.37474	0.840928	0.0736474	0.941596	0.249827	0.00741346	0.0202984	0.962023	0.0789868	1.5019	0.0958538	0.0855708	4.61327	1.8108	0.749905	0.663792	low
TCGA-BR-8365	1.46027	1	0	0.0672035	0.118709	2.56631	0.791618	0.00903491	0.470023	1.14695	0.423555	0.291198	0.0584093	9.03666	1.32034	2.46649	0.354145	1.75688	high
TCGA-D7-5578	1.05479	0	0.619778	0.171	0.0505179	1.24381	0.0885398	0.0262736	0.215816	0.0370593	0.111973	0.211702	0.203826	0.125262	3.37087	3.58629	0.465097	0.487541	low
TCGA-BR-8682	2.71507	0	0.0418958	0.277422	0.151394	2.69874	0.209479	0.0248646	0.170202	0.666365	0.556332	0.457939	0.0803729	0.4617	2.49066	2.91762	0.188638	0.729902	low
TCGA-CG-4465	0.750685	1	0.126702	0	0.180731	1.77992	0.475134	0	0.669147	0.344712	0.340502	0.519343	0.170146	0.00471719	2.14749	1.21549	1.28359	1.13862	high
TCGA-D7-6524	1.48767	0	0.186001	0.171062	0.627912	1.29585	0.0930003	0.00919909	0.125938	0.155705	0.156819	0.317667	0.582813	0.346245	3.8184	1.01334	1.105	1.36168	high
TCGA-RD-A7BT	0.717808	1	0.034388	0.398489	0.0327012	0.91904	0.584597	0.0102044	0	0.489378	0.152213	0.540323	1.35898	0.0307268	2.68844	1.71056	0.103222	0.777432	low
TCGA-IN-A7NT	0.884932	0	0	0.356682	0.851768	3.54359	0.554044	0	0.0750268	1.15951	0	0.630828	4.07437	0	4.81278	7.74296	1.42054	0.667782	low
TCGA-BR-8296	1.29863	1	0.0864567	1.62206	0.283644	1.5404	0.734882	0.602904	0.245861	0.796122	0.136673	1.18126	0.116101	0.32832	5.46541	2.08886	0.697452	0.565103	low
TCGA-VQ-A91K	5.10137	0	0.118364	0.130629	0.218362	3.99067	0.189382	0.00702474	0.577023	0.515241	1.90107	0.630712	0.0817449	0.112812	8.22224	2.32145	0.0710584	0.675732	low
TCGA-MX-A5UJ	1.64384	0	0.0293707	0.55104	0.226233	2.3951	0.469931	0.00871558	0.501138	0.270455	0.222864	0.802588	0.0450759	0.100601	2.36795	1.54446	0.606114	0.879063	low
TCGA-VQ-A8E7	3.11781	0	2.1215	0.462105	0.161926	6.84818	0.781606	0.352047	0.0226805	0.654299	0.0529537	0.533956	2.25986	0.0374137	2.87001	2.02331	0.188529	0.989877	high
TCGA-D7-6520	1.56986	0	0	0.252341	0.428175	0.843695	0.0703533	0.00521923	0.54304	0.117789	0.355893	0.0961242	0.377905	0.0890558	28.2888	0.949883	2.28338	0.317253	low
TCGA-D7-A747	0.69863	1	0.298995	0.742449	0.184814	3.5344	1.19598	0.144178	0.1822	0.563164	0.330863	0.663844	0.344156	1.1577	1.17181	1.06235	0.392653	1.23931	high
TCGA-KB-A93G	1.67945	0	0.0894118	0.312476	0.436466	2.26704	0.596078	0.172461	0.314804	0.648687	0.320381	1.05875	0.251574	0.133154	0.819162	1.44017	1.18538	1.45022	high
TCGA-D7-A6F2	1.30411	0	2.29662	3.43981	0.283916	25.9229	1.67325	2.02992	0.186601	0.16479	0.248953	1.00861	0.0125881	0.0586315	1.26246	3.54378	0.221585	0.320485	low
TCGA-D7-6521	1.54521	0	0.988095	0.0752057	0.116643	0.770508	0.238506	0.0101107	1.93786	0.142613	0.236995	0.139659	0.143801	0.11163	2.19205	1.4043	0.421883	0.953494	high
TCGA-BR-6454	0.003	0	0.786524	0.260407	0.0648217	1.47322	0.471914	0.00777987	0.0852068	0.0877888	0.26525	0.358211	1.89112	0.0546609	4.79324	1.19235	0.216417	0.775695	low
TCGA-CG-4466	1.58082	0	0.77634	0.452192	0.11484	1.95068	2.32902	0.390356	0	0.541576	0	2.62233	0.0661926	0.012846	1.23812	4.84249	0.226561	0.759356	low
TCGA-BR-7723	2.39452	1	0	0.177293	0.0649257	1.78891	0.0803233	0.0655475	1.82736	0.235341	0.152373	0	0.0154092	0.0179428	0.637777	1.71236	0.105484	0.812842	low
TCGA-BR-7958	2.46301	0	0	0.122368	0.10544	1.16506	0	0.0219351	0.360356	0.247517	0.0934829	1.00996	0.170168	0.165123	3.67206	0.9455	0.693384	0.822076	low
TCGA-CG-4305	1.32877	0	0	0.373578	0.613499	3.00191	0.597357	0.0709048	0.355925	0.333373	1.00727	0.544115	0.122237	0.0948901	3.34854	1.47156	0.747119	1.38786	high
TCGA-BR-8382	2.08767	1	0.162925	0.0449519	0.379586	2.12131	0.0814626	0.0362603	2.2504	0.477358	0.36058	0.445211	0.312556	0.0121316	3.23411	0.694658	1.1615	1.36576	high
TCGA-IN-AB1V	1.31233	0	0.352049	1.39517	0.127825	7.76384	0.960134	0.0427371	0.0260036	0.99129	0.526174	3.08282	0.503459	0.266905	2.61938	1.41005	0.192135	0.850454	low
TCGA-VQ-A91D	0.975342	1	0	0.246874	0.0940452	1.56519	0.447389	0.010481	0.344371	0.295673	0.387124	0.257377	0.144551	0	0.805384	1.67326	1.5373	0.931472	high
TCGA-KB-A6F7	5.30137	0	0.0479459	1.24348	0.424024	4.76411	2.10962	0.0142276	0.038956	0.68232	0.212224	2.55484	0.165563	0.0285607	8.72672	8.38143	0.539696	0.293195	low
TCGA-VQ-A91V	3.55342	0	0.746653	0.491244	0.0136544	4.91981	0.832805	0.0213043	0.16333	0.456759	0.181589	0.451223	0.705172	0.0384899	6.37871	2.89778	1.49774	0.580269	low
TCGA-CG-4460	1.83288	1	0.320172	0.176674	0.825443	4.70502	1.28069	0.0316697	0.0867133	0.327584	0.22495	0.170121	0.0545973	0.0953613	2.72327	1.97182	0.320353	1.99535	high
TCGA-B7-A5TJ	0.917808	0	0.464768	1.08081	0.0789231	0.887227	0.929535	0.226578	0.350651	0.833715	0.146944	1.06592	0.547704	0.133484	3.88632	1.13235	0.323861	0.806046	low
TCGA-D7-A6EZ	1.69315	1	0	0.0516851	0.053442	1.7758	0.280994	0.338165	0.20294	0.365907	0.0987118	0.191962	0.0359373	0.0139487	2.82228	2.70674	0.492017	0.634594	low
TCGA-BR-6452	2.89041	0	0.116269	0	0.154791	0.53781	0.0872014	0.00431275	0.118085	0.0973309	0.165421	0.178716	0.122677	0.0216437	6.81146	0.578352	0.676193	0.801675	low
TCGA-BR-8592	0.523288	1	0	0.344629	0.0959389	1.71193	0.504439	0.00356403	2.55672	1.08585	0.850594	0.180509	0	2.23577	1.09058	2.38973	0.117168	1.10625	high
TCGA-D7-A6F0	1.85753	0	0	0.201167	0.294675	4.44326	0.1302	0.0231816	0.0211574	0.414173	0.0658635	0.391363	0.0499551	0.0387791	3.21273	9.51118	0.156328	0.226395	low
TCGA-FP-A8CX	0.0191781	0	0.242287	0.267393	0.0230402	1.16223	0.103837	0.00513551	0.0562452	0.405647	0.0875461	2.03352	0.199202	0.0309273	4.18582	0.590303	0.428571	0.794143	low
TCGA-D7-8570	2.06027	0	0	0.759729	0.245885	2.07105	0.134321	0.10463	0.190988	0.224886	0.445912	0.504691	0.283451	0.0250042	0.608468	1.86128	0.478791	0.77285	low
TCGA-HU-A4GP	0.747945	0	0.0841543	0.758475	0.0240079	1.90306	0.0561029	0.0832409	0	0.258307	0.124165	1.80136	0.0322884	0.0543071	5.84814	0.996683	0.231555	0.537579	low
TCGA-KB-A93H	3.13699	0	0.213348	1.76592	0.0324613	3.65504	1.87747	0.0253239	0.138677	0.392917	0.296795	1.6324	0.130972	0.0190633	3.62258	1.45544	0.288183	0.673516	low
TCGA-HU-A4GT	0.542466	0	0.0934683	0.189115	0.0859205	1.55858	0.467341	0	0	0.36514	0.157608	0.574678	0.274942	0	1.00856	0.354238	0.222113	1.14481	high
TCGA-IN-A7NR	0.542466	0	0.517628	0.628391	0.393789	4.32753	0.621153	0.0153603	0.168229	0.693307	0.26185	1.2023	0.119162	0.0925033	3.14048	1.76559	1.74798	1.14791	high
TCGA-CG-5724	1.00274	1	0.413493	0.114085	0.754962	3.57027	1.11643	0.0368104	3.22524	0.103843	0.287611	0.225983	21.7984	0.0369469	3.69569	1.29286	6.48517	3.02562	high
TCGA-BR-4201	2.57534	1	0	0.113527	0.391289	2.30276	0.960103	0.0559634	1.25371	0.344453	0.585422	0.281099	0.27628	0.224683	2.04546	0.925924	1.56963	1.64468	high
TCGA-FP-A4BF	0.460274	1	1.7332	0.765119	0.29967	5.89538	5.70381	0.210403	9.70397	0.765021	0.916621	1.2271	1.24536	0.00469294	1.56545	2.41848	2.11649	4.58226	high
TCGA-VQ-A91Q	1.73425	1	0.132721	0.498012	0.575523	6.36652	1.3803	0.0118153	0.107836	0.711066	0.302127	0.670951	0.203691	0.0513894	6.59316	3.20666	0.617504	1.05847	high
TCGA-IN-A6RJ	1.03836	0	0	2.28092	0.0655127	3.88169	0.22964	0.056787	0	0.57671	0.435627	0.83669	0	0.0911959	1.16883	0.43516	0.22977	0.557134	low
TCGA-VQ-AA6J	2.29589	0	0.73892	0.753708	0.0958191	2.77731	2.1048	0.0166114	0.0545793	0.731032	0.368131	0.856623	0.309283	0.0333459	3.70171	3.08686	0.764543	0.899834	high
TCGA-CD-5800	1.09589	0	0.744047	0.273715	0.813681	15.013	0.992062	0.0183993	0.0335854	0.242222	0.052276	0.197671	0.237897	0.14774	5.78158	7.22594	0.558351	0.632468	low
TCGA-CG-4442	0.003	0	0	0.596109	0.418525	1.01446	1.68043	0.273075	0.162542	0.468909	0.581895	0.60133	0.813613	0.0178752	1.38479	1.64904	1.02084	1.47539	high
TCGA-VQ-A8PQ	1.30411	1	0.171976	0.759185	0.471541	4.93007	0.372615	0.0680438	0.628788	2.0395	1.39557	0.861564	0.681834	0.247573	3.15701	2.19975	0.311883	1.43465	high
TCGA-B7-A5TN	0.786301	0	0.18732	0.428228	0.0941553	5.33633	2.43517	0.00794088	1.1741	1.09767	0.609165	0.45703	0.174544	0.0637625	7.60018	5.32448	1.05427	0.666239	low
TCGA-VQ-A8E0	1.53973	1	0.417556	0.302415	0.933122	2.95081	0.913404	0.0232326	0.021204	0.174772	0.693089	0.44571	0.130169	0.042751	1.43457	1.33524	0.235008	2.25316	high
TCGA-CD-5803	0.934247	1	0.0495444	0.0546782	0.263839	1.62966	0.0495444	0.029404	0.442803	0.207373	1.37845	0.0676928	0.0570276	0.479585	3.28832	0.633722	0.985252	1.14261	high
TCGA-VQ-A8PB	2.85753	1	0.0719489	0.0661702	0.168768	2.64601	0.119915	0.0071168	0.0779447	0.24092	0.515617	0.294913	0.046009	0	2.32419	1.05664	0.449935	0.968853	high
TCGA-HU-A4GJ	1.78082	0	0	0.844472	0.221327	5.74609	0.0318826	0.00946098	0.0518093	0.667241	1.39107	0.849448	0.318051	0.394086	0.921733	1.76718	0.167479	0.856407	low
TCGA-HU-A4H3	2.41644	0	0	0.382279	0.0582775	0.876437	0.426321	0.0197669	0.368035	0.401493	0.252728	1.11036	0.143125	0.0158721	2.48453	2.12064	0.479883	0.71032	low
TCGA-BR-A4QL	1.34521	1	0.559402	0.36748	0.113992	2.61038	1.38519	0.0592854	0.497801	0.334491	0.303195	0.272969	0.163529	0.0436371	0.103043	0.870752	0.329834	1.37813	high
TCGA-BR-7716	3.31507	0	0.358715	0.0848325	0.0584775	2.107	0.384337	0	0.333093	0.128695	0.0810096	0.0875204	0.157294	0.061052	2.46743	1.09246	0.317258	0.894356	high
TCGA-HU-8608	1.75616	0	0	0.56708	0.111687	1.48392	0.110108	0	0	0.307245	0.208874	0.827425	0.0563283	0.00546582	0.784601	1.51271	0.192798	0.76481	low
TCGA-F1-A72C	0.947945	0	0.0988482	0.572727	0.263198	2.64178	0.494241	0.11733	0.401571	0.661983	0.906321	0.911634	0.49304	0.250251	8.38197	1.26437	1.07558	0.80196	low
TCGA-VQ-A8P3	3.10137	0	0.101893	0.431064	0.0678265	2.81625	0.135858	0.0655117	0.331153	0.0568646	0.214768	1.22975	0	0.0455224	5.58033	0.965419	0.420547	0.632925	low
TCGA-BR-7704	2.93699	0	0.0888018	0.661523	0.105557	3.04267	0.177604	0.698312	0.360757	0.408858	0.14038	0.606652	0.221465	0.119021	2.4136	3.09207	0.333195	0.493584	low
TCGA-EQ-8122	0.665753	1	0.279689	0.477036	0.788237	1.603	1.85612	0.0113176	0.330542	0.595977	0.0964671	1.35486	1.03409	0.291563	2.73843	1.15637	0.448392	2.49353	high
TCGA-VQ-A91Y	0.810959	1	0.0271216	0.553741	0.946537	4.46056	0.488189	0.0120723	0.220363	1.1125	0.754594	0.426149	0.197715	0.977438	1.67309	0.770917	0.793756	2.78038	high
TCGA-CG-4438	4.50685	0	0.218938	0.314111	0.204034	2.43051	1.57635	0.129937	0.213464	0.366554	0.193818	0.568358	1.62964	0.195627	2.68336	2.30258	0.279303	1.06719	high
TCGA-ZQ-A9CR	0.0657534	1	0.117496	0.518685	1.03166	1.82505	2.38909	0	0.540972	0.393434	0.22289	1.49833	0.30054	0.069991	2.91841	1.61422	2.26308	3.19221	high
TCGA-BR-8690	0.890411	0	0.659845	2.0026	0.271907	2.71304	0.989768	0.652683	2.50191	0.55237	0.208621	4.13211	0.886094	0.180153	3.38088	3.59485	0.949064	0.453124	low
TCGA-BR-4357	0.003	0	0.364659	0.150917	0.12137	2.24901	0.683736	0.0202894	1.85179	0.57237	0.144116	0.840773	0.122424	0.0271529	6.17137	2.33218	1.60769	0.793177	low
TCGA-CG-4440	0.334247	1	0.141567	0.605415	0.100967	0.921612	0.283134	0	0.287558	0.385153	0.223793	0.483559	17.8294	0.0316236	2.14724	1.86108	1.55369	0.885228	low
TCGA-BR-4370	0.003	0	0.0655637	0.180894	0.445785	2.29137	0.393382	0.00972781	0.399529	0.713502	0.518225	0.694245	0.0125778	0.102521	3.93775	1.49089	0.947111	1.276	high
TCGA-VQ-A8E2	3.6137	0	0.0605812	0.484725	0.757564	1.36998	1.24191	2.47185	0.246111	0.836777	0.36392	0.972576	0.151085	0.302232	5.31591	4.99376	0.397789	0.654301	low
TCGA-HU-A4G2	2.02466	0	0	0.762479	0.0611688	3.06924	0	0	0.116141	0.279207	0.361548	1.12299	0.12797	0.0106436	1.14468	1.35435	0.473765	0.683178	low
TCGA-B7-A5TK	0.789041	0	0	0.821209	0.165552	3.021	0.561588	0.0041662	0.045629	0.0940234	0.443887	0.345286	0.280112	0.756876	1.72075	0.957769	4.28804	0.999579	high
TCGA-SW-A7EB	0.482192	0	0.117993	0.325549	0.22441	2.99172	0.235986	0.0175069	0.0958693	1.18529	0.373054	0.806073	0	0.0878587	3.98774	2.01233	0.0885448	0.937506	high
TCGA-BR-7959	2.76712	0	0.0897138	0.188119	0.438509	3.56574	0.789482	0.383357	2.18677	0.285385	0.487869	0.490306	0.536975	0.718787	2.78725	2.19306	0.855008	1.19432	high
TCGA-BR-8060	0.953425	1	0.227158	0.334262	1.25289	3.83974	1.85513	0.0674079	0.030761	0.221852	0.311219	0.232776	0.0581042	1.52794	0.400814	3.22842	0.284109	3.04043	high
TCGA-RD-A8MV	10.1918	0	0.11776	1.01804	0.0709231	3.739	0.902829	0.0116482	0.0318934	0.920077	0.446781	1.31399	0.918708	0.0350742	19.6596	2.11994	0.279839	0.314892	low
TCGA-HU-A4GC	0.271233	0	3.49644	0.997387	0.205695	1.74625	0.829664	0.0307747	0.192601	0.148828	0.805671	1.7206	0.0568439	0.013238	6.22567	2.27405	1.45644	0.724573	low
TCGA-BR-8059	1.20274	1	0.0346233	0.267477	0.349004	3.10815	0.553972	0.0205485	0.815811	0.115935	0.153254	0.378448	0.199264	0.68577	2.08652	1.82067	2.33839	1.13174	high
TCGA-BR-6710	0.747945	0	0	0.10495	0.0120575	0.695112	0.126795	0.00940641	0	0.212286	0.0801765	0.0866204	0.0729732	0.557035	1.04549	0.810917	0.499538	0.915918	high
TCGA-D7-6526	1.43288	0	0.92345	0.66244	0.0878152	13.3102	0.800323	0.168984	0.225091	0.334984	0.116785	1.24069	2.13767	0.12377	3.77896	3.80604	0.311841	0.550509	low
TCGA-VQ-A925	0.378082	1	0.184361	0.419645	0.0460208	15.8237	0.576128	0.0444502	0.0187241	0.540163	0.145722	0.928857	1.40587	0.154436	3.80506	1.24458	0.821447	0.894129	low
TCGA-F1-6875	6.01918	1	0	0.252743	0.0311113	2.82484	1.37408	1.80574	0.212655	0.273873	0.124124	0.536402	0.163183	0	6.05463	3.85924	0.110479	0.402032	low
TCGA-VQ-AA6D	1.4274	0	0.18357	0.4457	0.0977563	2.5159	0.917848	0.0326839	0.0596601	0.276606	0.0696461	0.752437	0.281728	0.0382725	7.41489	3.28725	0.358163	0.498906	low
TCGA-3M-AB46	4.83562	0	2.47946	1.5871	0.0628756	10.829	1.52074	0.0049051	0.429773	0.138374	0.104523	4.76537	0.08879	0.0295397	1.83747	1.78543	0.124043	0.761018	low
TCGA-CG-5734	0.665753	1	0.220449	0.121646	0.146744	0.906403	0	0.0218056	0.0597048	0	0.185862	0.4016	0.0845818	0.0109432	2.06456	0.417742	0.772007	0.966086	high
TCGA-BR-4294	0.003	0	0	0.0377473	0.048788	0.351576	0	0	0	0	0.0648832	0.023366	0.0656154	0.0152808	0.0626716	0.631933	0.0641671	0.928181	high
TCGA-BR-8683	0.821918	1	0.258895	0.476202	0.270814	1.97125	0.94928	0.123774	0.303841	1.493	0.272845	0.628852	0.607034	0.295589	4.39242	3.06622	0.507289	0.99332	high
TCGA-R5-A7ZE	1.51781	1	0.334484	0.221486	0.066796	0.848086	1.30449	0.129033	0	0.140002	0.190354	0.548409	1.71969	0.00996239	3.75223	1.09336	0.916168	1.00976	high
TCGA-SW-A7EA	1.5863	0	0	0.638069	0.228378	5.0896	0.57816	0.0263947	1.66221	0.18615	0.0281222	1.00262	0.0341275	0	3.34113	1.70659	1.21816	0.827474	low
TCGA-RD-A8N5	4.7863	1	0.076447	0.822592	0.527053	2.85509	1.2996	0.158796	0.465849	0.607956	0.555908	1.38396	1.09992	0.0967693	2.71593	1.73837	1.34814	1.3858	high
TCGA-D7-8578	1.76164	0	0.413367	0.315831	0.120951	0.936964	1.11291	0.0471785	2.19601	0.452511	1.10586	0.586508	1.32981	0.364621	2.79018	1.40093	1.45556	1.20542	high
TCGA-FP-8209	4.96164	1	0.0673916	0.223124	0.394128	3.07107	0.0673916	0.0799922	0.164267	0.90264	0.383525	0.506427	0.0775706	0.536931	1.40635	2.15502	0.53101	1.16771	high
TCGA-HU-8610	0.0630137	0	0.69043	0.448219	0.150623	1.58638	0.0812271	0.0361555	0.131994	0.747966	0.744756	0.860103	0.0155826	0.024193	3.22476	2.42428	5.21164	0.859666	low
TCGA-VQ-AA69	2.36712	0	0.0551688	0.33487	0.039347	1.9848	0.303429	1.80081	0.0448247	0.969843	0.034885	0.584176	0.52918	0.0164317	0.022464	1.88177	0.2277	0.706893	low
TCGA-RD-A8N2	9.69863	0	0.170327	0.150381	0.100423	3.15145	0.817572	0.0151631	0.332138	0.228135	0.30157	0.186175	0.169913	0.563113	1.12355	1.69451	0.178945	1.01705	high
TCGA-BR-7722	1.27671	1	0.50612	1.1933	0.0700063	2.86923	0.230055	0.0477871	0.0747678	1.11698	0.640072	1.54019	0.123575	0.30149	4.1498	2.3541	1.51922	0.606823	low
TCGA-BR-8058	3.10411	0	0	0.322499	0.163643	1.04575	0.194813	0.00481746	0.791427	0.190262	0.39009	0.243993	0.361272	0.135389	1.13038	0.59989	0.694414	1.04842	high
TCGA-VQ-A8PO	0.772603	1	0.0617211	0.221379	0.13793	1.92445	0.246884	0.0137365	0.0501484	0.232506	0.175627	1.11737	0.118406	0.00459581	1.61473	0.964912	0.509487	0.952	high
TCGA-CD-5798	1.11781	0	0	0.166469	0.319154	0.723561	0.226259	0.0111901	2.14474	0.0631354	0.858424	0.566755	0.144685	0.645818	5.4126	1.98298	0.69331	0.833602	low
TCGA-BR-7851	1.03562	0	0	0.48307	0.160551	0.621331	0.312653	0.0185556	0.508061	0.36642	0.0395401	0.40582	0.0719753	0.121058	2.70529	1.19974	0.246354	0.848529	low
TCGA-D7-A6EV	0.936986	0	0.142324	0.235607	0.0812055	2.61382	1.11013	0	0.0693829	0.142971	0.143994	0.758387	1.39794	0.00423903	11.6136	2.18456	0.61946	0.534216	low
TCGA-R5-A805	0.769863	1	0.436048	0.536758	0.0925007	1.93078	0.402506	0.0298603	0.163518	0.140394	0.996859	0.687433	0.682082	0.0999031	3.44179	1.23944	1.57318	0.79895	low
TCGA-MX-A5UG	0.309589	1	0.148771	0.465195	0.202778	4.41776	0.471107	0.073578	0.302191	1.14161	0.50172	0.863882	0.199782	0.26217	1.97381	1.23338	0.65124	1.21581	high
TCGA-VQ-A94U	2.24384	0	0.36393	2.66543	0.261132	5.57728	1.38955	0.117812	0.349455	2.24336	0.52301	1.83075	0.152327	0.581387	2.8425	1.36359	0.0993098	0.975123	high
TCGA-D7-A4YU	1.36986	0	0.265933	0.440233	0.0730564	1.76161	0.590961	0.00876821	0.264086	0.692589	0.429736	0.423903	0.136044	0.664453	2.48451	1.80576	0.31043	0.887456	low
TCGA-F1-A448	1.7726	0	0	0.654059	0.288662	1.28771	0.664923	0.0128682	0.140935	0.145205	0.658099	1.61948	0.47696	0.297065	2.6545	1.56131	0.574905	0.906258	high
TCGA-CD-8535	1.06849	0	0.062517	0.172488	0.130791	2.48479	1.03153	1.04816	2.15879	0.340173	0.118595	0.576568	16.4908	0.0837914	4.16843	8.2631	1.03211	0.306674	low
TCGA-D7-8574	1.43288	0	0.329235	1.2036	0.187851	3.80726	0.740779	0.128229	1.57158	1.65366	0.416372	0.843442	0.126321	0.275795	1.27357	2.39807	0.123533	0.973579	high
TCGA-CG-5722	0.0821918	0	0	0.656066	0.0678368	1.91465	0	0.123483	0.289803	0.298585	8.19464	0.446723	2.18962	0.141647	0.532529	1.77423	0.267662	0.891961	low
TCGA-BR-6852	3.74521	0	0.0448269	0.148416	0.191826	2.24246	0.179308	0.0731616	1.42045	0.262679	0.0283455	0.153118	0.0515977	0.0534057	2.56453	1.52902	0.555047	0.899119	high
TCGA-BR-7196	1.82466	0	0	0.190021	0.189931	1.01471	0.309923	0.0153279	0.223833	0.259443	0.152424	0.32935	0.0264248	1.02052	1.71767	1.41929	1.34376	1.02432	high
TCGA-IN-A6RI	1.53151	0	0.0341338	0.791087	0.269413	5.91791	0.136535	0.0050645	0	0.542909	0.10792	0.67624	0.353605	0	9.99324	2.32856	0.870905	0.495673	low
TCGA-HJ-7597	2.20548	1	0.126178	0.957361	0.179983	1.64285	0.883245	0.322942	0.179409	1.08267	0.0797863	1.53003	0.096824	0.0375813	3.05056	2.24158	0.532614	0.797142	low
TCGA-HU-A4GQ	0.00821918	1	0	0.149896	0.161449	1.07036	0.441422	0.00503804	0.0275888	0.596922	0.257654	0.255165	0.0911964	1.20856	3.62246	1.39949	0.318513	1.01027	high
TCGA-B7-5818	0.975342	0	0	0.157689	0.130439	2.74158	0.0571532	0.0508796	0.185748	0.191377	0.144559	0.273311	0.0657857	0	0.674887	0.812274	0.686227	0.990346	high
TCGA-BR-4256	0.778082	1	0	0.0695261	0.561137	0.863417	0.167995	0.0249258	0.68248	0.351581	0.345243	0.358645	0.177255	0.215781	8.04616	0.925188	1.37099	1.15411	high
TCGA-BR-A4J6	0.0547945	0	0.159495	0.278701	0.0884748	2.34989	0.637979	0.0394409	0.151188	0.489561	0.201707	0.726396	0.0713942	0.356284	2.33257	1.36007	1.59585	1.00014	high
TCGA-CG-5718	3	1	0.367782	0.345008	1.18562	1.86503	0	0.17462	1.04588	0.153939	0.0697682	0.0502503	0.0846666	0	2.80792	4.02479	0.731381	1.28286	high
TCGA-BR-6455	1.15616	1	0	0.116569	0.0487867	1.1581	0.0905353	0.0134329	0.31876	0.176841	0.0572484	0.103082	0.0578944	0.296619	0.165891	1.50116	0.486903	0.853863	low
TCGA-VQ-A8P5	0.643836	1	3.93166	0.836445	0.887401	192.753	0.568432	0.24599	0.500339	0.436193	0.239625	0.841373	0.508892	0.126978	2.85464	1.54842	0.99532	4.56577	high
TCGA-VQ-A94R	3.54521	1	0.794458	0.470863	0.100732	4.03273	1.58892	0.0218288	0.597683	1.28085	0.502361	1.02517	0.225791	0.162132	3.06718	2.4673	0.132485	1.16991	high
TCGA-CG-5725	1.25205	1	0.0863044	0.404801	0.0328284	1.27155	1.59663	0.00640258	0.0701224	0.108371	0	0	0.115897	0.0385578	1.55503	5.9489	0.307634	0.448535	low
TCGA-CD-5813	1.03288	1	1.42124	0.211146	0.462637	2.58467	0.163989	0.0567732	18.0764	0.137279	0.138261	0.448119	0	0.0732647	1.17968	2.09759	0.512756	1.69181	high
TCGA-CG-5717	0.580822	1	0.147244	0.142189	0.06651	1.66488	0.184055	0.0163852	0.149545	0.0924458	0.302598	0.150885	0.042371	0.137049	2.68301	1.8834	0.193367	0.705449	low
TCGA-CG-4477	2.58082	0	0	0.440131	0.339323	4.25758	1.13345	0.84086	0.136434	0.808266	0.26545	0.716962	0.0966406	0.118782	3.8033	2.14784	1.07109	1.01683	high
TCGA-CD-5804	0.003	0	2.6537	0.131135	0.557436	1.54709	1.0694	0	0.353992	0.0994687	0.10018	0.432927	0.151966	0.477772	5.17695	1.97018	0.802505	1.47714	high
TCGA-CG-5721	0.50137	0	0	0.125265	0.0791528	0.622245	0.567517	0.0168407	0.153702	0.253376	0.239239	0.310161	0.711301	0.0788813	1.55597	1.39805	0.539446	0.946542	high
TCGA-CD-A489	0.942466	1	0	0.736516	0.19744	17.9373	6.08042	0.115521	0.542233	0.310369	0.632993	0.683867	1.09534	1.63985	2.0607	1.89694	2.21189	3.70989	high
TCGA-RD-A8N4	5.94795	0	0	0.359361	0.0619294	3.25409	0.814049	0.0161043	0.110236	0.749604	0.446116	0.185373	0.062467	0.678886	1.23748	1.38833	0.0407255	1.08537	high
TCGA-BR-6566	2.73151	0	0.0355507	0.21579	0.135227	0.633409	0.0711015	0	1.70421	0	0.157359	0.218579	0.231882	0	1.09292	1.01051	0.960413	0.922991	high
TCGA-HU-8244	2.03288	0	0.471601	1.08825	0.0244618	2.2916	0.171491	0.139945	0	0.215338	0.162659	1.40586	0	0.0127694	3.08119	0.731181	0.080432	0.602922	low
TCGA-VQ-A8DT	4.06575	0	0.859926	0.734735	0.0738608	2.07199	0.305135	0.0823154	0	0.185771	0.157865	0.795915	0.574729	0.0165241	5.51768	0.985602	0.624493	0.65058	low
TCGA-BR-8487	0.0931507	0	0.6135	0.677071	0.150019	1.65163	0.262929	0.0650187	1.49541	0.95378	0.0277097	0.808292	0.302642	0.0522077	0.92786	2.55348	0.707021	0.8345	low
TCGA-BR-7957	0.756164	1	0.0802317	0.236121	0.900293	0.952995	0.668597	0.194434	0.630153	0.470145	0.253665	0.383674	0.0205222	0.338534	2.25962	0.988234	0.662286	2.2419	high
TCGA-RD-A8N6	0.745205	1	0.196948	1.11395	0.187287	4.94301	3.74201	0.105928	0	1.29834	0.902888	0.958636	0.122793	1.09254	3.0975	2.0993	0.166269	1.86006	high
TCGA-D7-A4YX	3.03562	0	0	0.627266	0.0432392	0.720553	0.255767	0.101196	0.0230901	0.237898	0.10782	1.02895	0.109036	0.00423214	0.624868	2.66568	0.970331	0.58871	low
TCGA-BR-4191	1.52877	1	0	0.227848	0.392656	1.58455	1.11486	0.563632	0.201294	0.31109	0.156658	0.902659	0.0633703	0.0799388	0.874282	1.52578	0.573237	1.3201	high
TCGA-B7-A5TI	1.63014	0	0.222783	0.105372	0.257252	2.05009	0.0636522	0	0.413739	0.399635	0.342119	0.391358	0.195377	0.0805732	9.8943	2.48776	0.788142	0.574759	low
TCGA-D7-8572	1.4	0	0.0337148	0.427896	0.618777	1.10898	0.539437	0.245114	0.136966	0.366904	0.469017	0.806133	0.129357	0.100417	4.59208	3.78538	0.569259	0.794144	low
TCGA-BR-8366	0.0794521	0	0.0637236	0.404378	0.212092	2.53274	0.892131	0.255279	2.69232	0.773494	0.382798	0.979492	0.525664	0.336889	0.823828	0.588675	1.15963	1.5473	high
TCGA-D7-6528	1.26849	0	0.0329593	0.381933	0.0595508	1.2874	0.0329593	1.33992	0.45525	0.165546	0.0625237	0.652971	1.94746	0.0343585	4.39523	6.18321	0.692537	0.223789	low
TCGA-BR-6707	1.65753	1	0	0.636469	0.103232	1.30184	0	0	0.0551267	0	0.17161	0.741611	0.0520641	0.121249	0.138134	1.54284	0.381862	0.69526	low
TCGA-HU-A4HD	2.78356	0	0.0199061	0.82383	0.403202	2.87827	0.776339	0.011814	0.0808687	0.233294	0.100698	1.11511	0.206215	0.0948626	11.7408	3.59296	0.179257	0.422993	low
TCGA-BR-4267	0.515068	1	0	0.474055	0.0670318	1.04157	0.308392	0.0653667	0.39375	0.663843	0.208935	0.481552	0.219745	0.0262436	7.10831	1.94101	0.95876	0.595463	low
TCGA-R5-A7O7	3.80548	0	1.87739	1.84671	0.186292	1.5662	1.63251	0.375439	0.464245	0	0.206458	2.00746	0.908226	0.0486233	2.67556	1.74012	2.41953	0.731457	low
TCGA-D7-8575	1.51781	1	0.203916	0.712646	0.0775653	3.12081	1.56336	0.0806811	0.0552273	0.995765	6.01732	1.43949	0.286875	0.197389	3.93709	2.12527	0.459071	1.13245	high
TCGA-BR-8077	0.0575342	0	0.906853	1.28366	0.153727	8.3219	0.630854	0.0351004	0.0320356	0.099019	0.249318	2.15485	0.196663	0.0880762	3.37148	1.34488	0.29588	0.665854	low
TCGA-IN-7806	3.03014	0	0.062884	0.537851	0.0777391	2.24082	0.188652	0.0559813	0.0510932	0.631698	0.298227	0.279236	0.108573	0.739819	5.93407	5.22827	0.188759	0.34148	low
TCGA-BR-8485	0.767123	0	0.100005	0.27592	0.0713249	1.95313	0.850047	0	0.0406272	0.753451	0.221328	0.307436	0.211036	0.156377	5.54821	1.35024	0.318948	0.895424	high
TCGA-BR-4361	0.003	0	0.0371158	0.0819236	0.603548	3.12843	0.519622	0.0165208	0.844385	0.217493	0.258165	0.735318	0.128166	0.403497	1.36017	1.10775	0.821653	1.72703	high
TCGA-HU-A4H5	1.98356	0	0	0.370656	0.0378525	1.50025	2.01513	0.568447	0.101067	0.520651	0.5034	1.51261	0.0668168	0.0037049	1.64613	5.23289	0.270703	0.579217	low
TCGA-VQ-AA68	3.63836	0	0.131267	0.159356	0.017476	3.4902	0.210028	0.00779055	0.0853237	0.153841	0.18261	0.932627	0.0503647	0.082104	7.73958	6.60422	0.167461	0.225865	low
TCGA-HU-A4HB	1.30685	1	0.138738	0.796195	0.0791596	2.7191	0.554953	0.0164679	0.157815	0.743301	3.2986	1.49751	0.0851699	0.214876	3.04493	2.8788	0.197814	0.676064	low
TCGA-BR-7707	2.9863	0	0	0.101619	0.240792	0.599431	0.0920774	0	0.336658	0.03854	0.0291117	0.345966	0.21197	0.00685617	2.04335	1.37406	0.6046	0.913252	high
TCGA-VQ-A8P8	2.58082	0	0.326298	0.78774	0.0659371	2.51553	0.571022	0.114982	0	0.682878	0.980062	1.11456	0.312986	0.795709	5.25643	0.52171	0.703979	0.868468	low
TCGA-BR-8384	0.309589	0	0	0.189998	0.177747	2.69659	0.344319	0.0510872	1.87838	1.02942	0.342137	0.336032	0.0188726	1.02553	1.61232	1.60787	0.498314	1.22701	high
TCGA-HU-A4H2	1.07945	0	2.45691	0.848928	0.0655064	1.96688	4.98271	0.00681378	0.0746259	0.307549	0.0725974	2.14904	0.07929	0.0444537	4.54396	4.2424	0.654782	1.295	high
TCGA-VQ-A91Z	4.63014	0	0.115874	0.399627	0.0275474	3.89084	0.984926	1.86967	0.117684	0.460752	0.0915883	1.3655	0.0333439	0.0301982	4.64744	7.49304	0.141301	0.204005	low
TCGA-D7-6527	0.854795	1	2.07012	0.190385	0.108271	0.378291	0.0690039	0.0358338	0.0840985	0.202176	0	0.329982	0.11914	0.0411047	2.26184	1.17684	1.56641	0.965555	high
TCGA-D7-A6EX	0.942466	0	0.809344	0.491265	0.427152	1.55294	0.28327	0.420294	0.657592	1.35504	0.230298	0.414679	0.822903	0.0964232	4.58903	5.06113	0.182205	0.638544	low
TCGA-VQ-A927	0.547945	1	0	0.466938	0.115875	3.45604	0.0338477	0	0.0550025	1.13339	0.107015	1.31802	0.220774	0.166342	2.7289	0.384841	0.457203	1.08493	high
TCGA-CD-5801	1.09863	1	0	0.311893	0.0268746	2.16904	0.0565218	0.109021	0.413316	0.0946312	0.107222	0.308904	0.130118	0.075756	0.103567	2.00825	2.86304	0.741749	low
TCGA-VQ-A8PP	1.95068	1	0	0.380913	0.0742057	1.70706	0.660284	0.00890614	0.48771	0.22612	0.151825	0.758626	0.368492	0.0223479	3.33628	0.59717	0.304053	0.920478	high
TCGA-HU-8604	1.90137	0	0.579146	0.319578	0.243242	2.54659	0.289573	1.05263	0.39213	0.484815	1.06812	0.395645	0.555517	0.0431237	0.727111	1.5776	0.74245	0.959746	high
TCGA-BR-A4CR	0.003	0	0.0759997	0.517228	0.0602264	1.23257	0.202666	0.00751748	0.0205833	0.678624	0.448533	0.259597	0.0194397	0.0377267	0.876803	1.33215	0.218623	0.8692	low
TCGA-BR-7901	0.287671	1	0.056378	0.264434	0.780061	2.68508	0.81748	0.0418245	0.961949	0.448354	2.31722	0.462177	0.508332	1.4273	4.04605	1.64257	2.32691	2.06416	high
TCGA-BR-4371	0.003	0	0.866583	0.282567	0.101136	3.64405	0.787803	0.192865	0.28804	0.659487	0.647599	0.484371	0.166246	0.0938569	2.08508	1.79143	0.295593	1.01734	high
TCGA-MX-A663	0.821918	1	0.0634728	0.402787	0.576431	1.84858	0.698201	0.0282528	4.79616	0.876718	0.200679	0.325212	0.645362	1.54076	4.40661	2.0297	0.381052	1.54476	high
TCGA-BR-7715	2.80274	0	0	0.0225388	0.186439	3.02292	0.0816903	0.357556	0.331867	0.136769	0.129138	0.167421	0.344773	0.559612	2.9521	3.1347	0.245209	0.619374	low
TCGA-BR-4367	0.003	0	0.0783867	0.0216273	0.163991	0.402871	0.156773	0	0.286601	0.131238	0.346965	0.0803252	1.60904	0.128408	3.78228	0.724132	1.45588	0.990681	high
TCGA-VQ-A8DZ	1.08493	1	0.851964	0.576279	0.209077	135.052	1.56651	0.0326213	0	0.138038	0.104269	1.12649	1.27589	0.0777627	5.72397	1.7186	0.659958	1.65487	high
TCGA-VQ-A8DV	1.10411	1	1.82076	0.348859	0.11062	6.93175	2.09893	1.03933	0	0.338711	0.783541	1.19203	0.999373	0.01883	2.76991	1.47355	1.12913	1.25859	high
TCGA-VQ-AA6A	3.24384	0	0.665274	0.191533	0.0192543	1.09018	0.896673	0.0085833	0.0235015	0.653769	0.0548705	0.335923	0.288546	0.038768	6.68391	3.04205	0.694591	0.621932	low
TCGA-FP-8211	1.13151	0	1.68399	0.963033	0.23584	3.0843	0.030618	0.0499713	0.0497542	0.230679	0.212968	1.29684	1.06902	0.0273581	9.08859	2.0452	6.50234	0.596099	low
TCGA-BR-7197	0.767123	0	0.0362533	0.660162	0.117215	1.24217	0.145013	0.328117	0.147279	0.273135	0.183393	0.56963	0.041729	0.118776	3.77902	6.49201	0.231245	0.252909	low
TCGA-FP-7735	0.290411	1	11.9269	0.342102	0.32285	3.84382	1.06279	0.0876049	0.07196	0.247135	1.64276	0.262185	3.87385	0.0967225	2.296	1.76221	0.48739	2.61073	high
TCGA-D7-A6EY	0.953425	1	0.0812378	0.201725	0.196995	2.7835	0.284332	0.00602671	0	0.510044	0.488008	0.305238	0.280524	0.320599	2.64631	1.96277	0.579147	0.907089	high
TCGA-RD-A8NB	1.40548	1	0	0.47801	0.202773	3.69872	0.466446	0.0098868	0.270706	0.474145	0.37922	0.614548	0.0766999	0.322512	3.88001	0.852331	0.450042	0.980039	high
TCGA-BR-A4IV	2.38082	1	0.0668205	1.31511	0.525287	2.06056	0.601385	0.0198286	0.307653	0.316976	0.309854	1.84116	0.222194	1.85753	1.20624	1.1396	0.250719	1.1652	high
TCGA-HF-A5NB	2.54247	0	0.147918	0.0932831	0.0562649	2.51962	0.380361	0.0188116	0.0171691	0.194583	0.146981	0.461946	0.0243228	0.00314689	3.62241	1.14122	0.253717	0.820953	low
TCGA-FP-8099	1.42192	0	0.030846	1.08935	0.143731	1.20486	0.61692	0.0228834	1.05262	1.11034	0.214554	0.821829	0.390555	0.0229682	7.34763	2.06043	1.04164	0.628287	low
TCGA-VQ-A94T	0.936986	1	0.08837	0.316963	0.0189079	1.19601	0.994162	0.0196674	0.0897508	0.147953	0	0.316944	0.906981	0.00987017	1.37185	2.13509	0.149209	0.78986	low
TCGA-CG-4469	0.589041	1	1.52081	0.409364	0.134039	5.36334	0.296743	0.0110071	0.241103	1.05574	1.33693	1.06428	1.55127	0.0165718	5.49018	2.21412	0.347942	0.856428	low
TCGA-VQ-A8PE	1.84932	1	0.185662	0.175629	0.0428775	1.14506	0.610032	0.00393529	0.0646501	1.24337	0.134171	1.01468	0.0915876	0.0394987	4.41173	2.33711	0.238843	0.842228	low
TCGA-CD-8534	1.00548	0	0.7014	0.851488	0.113389	5.50344	0.31563	0.0884579	0.227955	1.26239	0.266111	0.934369	0.269114	0.067895	2.59896	3.23975	0.434237	0.669884	low
TCGA-VQ-A94P	0.221918	1	0	0.253931	0.319194	3.07927	0.487247	0.00803265	0.0219938	0.475866	0.171168	0.184925	0.0207719	0.36684	0.931378	0.961787	0.182821	1.32681	high
TCGA-BR-8588	1.06575	0	0.348721	0.120267	0.174098	2.71827	0.741032	0.00646755	4.42712	0.291922	0.165381	1.19115	0.0334494	0.324576	1.97904	0.99122	0.556089	1.30292	high
TCGA-HU-A4G9	2.01644	0	0.0718746	0.0793223	0.0239221	1.30522	0	0.0106642	0	0.391091	0.136346	0.294608	0	0.00535185	1.98279	1.12365	0	0.822781	low
TCGA-CD-A4MG	0.547945	1	0.063095	0.557064	0.153	1.29712	1.57738	0.205954	1.12782	0.264091	0.239382	0.60345	0.629417	0.0469811	1.82409	1.43475	0.485318	1.09941	high
TCGA-HU-A4GY	0.0219178	0	0.0620247	1.42037	0.218234	4.69667	0.806321	0.161048	0.629938	1.19421	0.490253	1.90676	0.0951907	0.424894	1.04179	0.96966	0.349087	1.07113	high
TCGA-CG-5720	0.0821918	1	0.107278	0.315718	0.0272042	0.661631	0	0.00530568	0.116218	0.0898046	0.0678353	0.293149	0.0960411	0.0372774	3.61105	1.06726	0.228095	0.664668	low
TCGA-CD-A486	0.526027	1	0	0.449067	0.587671	5.89048	0.737513	0.0150933	2.35559	0.447074	0.321623	0.660196	0.185394	0.0681714	2.84772	3.75895	0.944678	1.00749	high
TCGA-CG-5716	0.003	0	0	0.305023	0.00955731	1.51518	0.100503	0.0149118	0.0408294	0.0420666	0.0317757	0.274636	0.462733	0.0598684	3.52965	0.571349	0.15084	0.724678	low
TCGA-BR-4187	0.386301	1	0.0327373	0.144518	0.358011	0.762754	0.294636	0.170005	0.106396	0.520697	0.186308	0.24601	0.100485	0.414401	2.51274	0.604851	0.39307	1.32374	high
TCGA-IN-A6RL	1.11233	1	0.0668911	0.775135	0.0508879	4.21715	1.00337	0.0198495	0	1.00793	0.253784	1.32521	0.359307	0.0996154	3.28207	0.95067	0.928639	1.01485	high
TCGA-BR-8286	2.45205	0	0.289399	0.519003	0.178882	1.61132	0.904372	0.123449	0.176352	0.242262	0.411741	0.66725	9.03561	0.118519	5.50161	2.82769	3.81408	0.767585	low
TCGA-R5-A7ZF	0.709589	1	0.49754	1.33842	0.0887126	1.32118	0.808502	0.156869	0.0505314	0.468564	0.117979	1.27461	12.4799	0.0740945	4.46966	3.53557	0.420037	0.474904	low
TCGA-CG-4436	0.665753	0	0.321995	0.053304	0.0734879	2.14034	0	1.4858	0	0.134774	0.081443	0.263966	0.0864802	0.0143856	1.51434	1.64745	0.277878	0.620981	low
TCGA-BR-4368	0.003	0	0	0.27703	0.270534	1.60549	0.234285	0.0049659	0.271938	0.280178	0.359783	0.29724	0.115574	0.722724	3.30484	1.61729	0.351626	0.912048	high
TCGA-BR-8676	0.627397	0	0	1.63021	0.0822257	2.4689	0.648504	0.0320733	0	0	0	3.24887	0	0.0858457	0.909545	2.6626	0.351472	0.442446	low
TCGA-BR-6457	1.13973	0	0.180266	0.298418	0.69855	1.23531	0.180266	0.0267464	3.80812	0.113178	0.398958	0.0307873	0.0864557	0.812077	2.99112	1.21694	0.930022	1.57131	high
TCGA-BR-A44U	1.15616	1	3.64674	1.20738	0.270127	1.86768	0.307094	0.0797371	1.99611	0.096403	0.534009	2.25526	0.117826	0.00571662	2.50088	1.74579	0.288063	0.826254	low
TCGA-BR-8367	2.19452	1	0.0676427	0.559889	0.083622	1.39061	0.135285	0.105381	0.247319	0.368063	0.278022	0.693155	0.129766	0.856245	3.9731	1.68237	0.177663	0.652397	low
TCGA-CD-8524	1.06301	0	0.191055	0.572315	0.944755	1.23443	0.982571	0.0526449	2.92724	0.616898	2.55428	1.04416	0.188497	0.0772278	9.10202	2.05589	5.89876	1.86669	high
TCGA-VQ-A91X	0.791781	1	0.226687	0.643312	0.0184772	2.64082	0.194303	0.509316	0	1.54523	0.0204774	1.28314	0.0621254	0.00964534	0.626348	3.22173	0.0607542	0.6585	low
TCGA-BR-6801	3.35068	0	0.222506	0.143245	0.299755	1.1944	0.667519	5.74438	0.542359	0.217309	0.60969	0.228009	0.668742	0.287179	4.15256	0.790577	0.904443	0.496746	low
TCGA-IN-A6RN	1.6274	0	0	0.854298	0.0392595	5.5875	2.6835	0	0.167719	0.777605	0.0652639	0.493565	0.514803	0.0153705	3.86641	0.733432	0.890703	1.40353	high
TCGA-VQ-A928	0.476712	1	0	0.487228	0.48598	3.86878	0.401347	0.0674885	0.58697	1.4559	1.11665	0.932217	0.102659	0.0597693	2.57663	2.01542	0.793109	1.43234	high
TCGA-CD-A48C	0.967123	1	0.703126	0.531693	0.183255	0.803053	0.651042	0.0154554	2.58138	0.566801	1.53143	1.10301	1.36886	0.0387818	3.45684	0.888265	2.57959	1.23769	high
TCGA-HU-A4GX	1.68767	0	0	0.476843	0.12989	4.39354	0.0836268	0	0.135894	0.186682	0.246773	0.780775	0.0427813	0.029059	3.65488	2.17896	0.554341	0.609501	low
TCGA-CD-8532	0.969863	1	0	0.410297	0.176768	2.40869	0.608357	0.0200585	0.109842	0.084878	3.12021	0.277067	0.661341	0.407689	6.78461	0.816576	0.278988	0.865768	low
TCGA-IN-8663	0.282192	1	0.427851	0.254254	0.0813727	1.51108	0.658233	0.00488316	0.454592	0.468367	0.1873	0.809412	10.8597	0.00980252	9.45451	5.61297	1.58065	0.364023	low
TCGA-VQ-A8PM	0.156164	1	0.539825	0.774491	0.034223	5.69688	0.647791	0.0266983	0.0877216	0.843545	0.341349	1.37679	0.414241	0.123267	3.37773	2.09705	0.378092	0.730265	low
TCGA-CD-8529	1.02466	0	0.0631353	0.313548	0.186119	2.63915	0.505082	0.00468375	0.20519	0.184982	0.0998061	0.81949	8.64789	0.220952	1.58746	2.06377	1.89513	0.972697	high
TCGA-BR-A4J9	0.0383562	0	0.0526184	1.11786	0.140104	2.48799	0.736657	0.0507461	0.448901	0.418456	0.598901	0.808794	0.131226	5.14043	1.01771	1.90695	0.276403	0.962201	high
TCGA-IN-A6RS	1.04932	0	0	0.168933	0.779568	4.52215	2.99339	0.0454229	0	0.170852	0.193584	0.92952	0.561202	0.0151971	2.98484	4.30262	1.17421	1.81025	high
TCGA-BR-7717	1.51233	1	2.14618	0.13407	0.0885674	2.55294	0.323951	0	0.0329013	0.169492	0.0512112	0.442617	0.372881	0.621134	3.65221	1.26612	2.67411	1.0183	high
TCGA-CD-8527	0.59726	1	0.13079	0.264629	0.136812	5.766	0.871936	0.0517483	0.531336	0.291966	0	1.22111	0.0167272	0.20776	8.9825	2.91215	0.539816	0.551051	low
TCGA-IN-A6RR	0.561644	1	1.74333	0.480992	0.274847	6.00469	1.37631	0.0748754	0	0.844901	0.493161	2.35058	0.440053	0.0273283	3.66137	0.978021	2.44433	1.65245	high
TCGA-D7-8573	1.62466	0	0	0.85018	0.0477761	1.56075	0.167469	0.337928	0.0272136	0.476651	0.0635374	1.39576	0.128509	0.0199518	1.00922	1.14245	0.955111	0.709005	low
TCGA-BR-6453	1.32877	0	0.520831	0.548673	0.0765437	1.55743	0.0946966	0.0843019	0.0384705	0.158545	0.508977	0.776307	0.0726665	0.225638	0.915778	0.471047	0.0888283	0.887757	low
TCGA-HU-A4H8	0.739726	0	0.0750884	0.331476	0.00476034	2.2126	0.0750884	0.00742734	0.0406729	0.440007	0.142442	0.854948	0.0384133	0.0223646	3.27661	1.0316	0.253567	0.7383	low
TCGA-VQ-A8E3	1.81096	1	1.83438	0.477468	0.230393	2.25321	0.415332	0.477584	0.0843644	1.01408	0.0437713	0.543827	0.119516	0.0927781	1.71936	1.52489	0.376608	1.14019	high
TCGA-CG-4476	0.003	0	0	0.29678	0.271706	3.13275	0.302529	0.0448868	1.11978	0.844179	0.425109	0.114819	0.154766	0.375443	4.96848	2.29313	0.479276	0.874122	low
TCGA-BR-8297	0.616438	0	0.574016	0.143976	0.0793976	1.71647	0.208733	0.0116138	0.169596	0.502363	0.0494957	0.267369	0.110119	2.77433	2.24701	1.63161	0.469915	1.00143	high
TCGA-HU-A4GF	2.15068	0	0.149512	0.198006	0.0767762	23.483	0.209317	0.15972	0.0485915	0.425543	0.378165	1.42996	4.89896	0	3.6284	4.41979	0.280494	0.518185	low
TCGA-VQ-A91A	3.28767	0	0.179047	0.324629	0.60079	3.01482	1.53469	0.0796968	0.872856	0.83507	0.711652	0.891165	0.647714	0.0266641	9.0507	0.872455	0.97892	1.67642	high
TCGA-VQ-A8PX	5.38082	0	0.126487	0.540924	0.00902116	3.33709	0	0.0187671	0.0256926	0.555895	0.659848	0.691278	0.0363979	0.061219	7.66115	1.12353	0.261026	0.564122	low
TCGA-HU-A4G8	1.89041	0	0	0.466967	0.177041	1.59475	0.296186	0	0.0687574	0.531307	0.214043	1.38748	0.081172	0.0945183	7.11555	2.225	0.301646	0.595238	low
TCGA-CD-5799	1.08493	0	0.0379449	0.25126	0.187635	0.832081	0.303559	0.00562995	1.88064	0.127058	0.335913	0.103689	0.407644	0.0395558	4.46523	1.29427	0.555258	0.837889	low
TCGA-HU-A4H0	0.175342	0	0.0234806	0.557145	0.0111644	2.25268	0	0.874451	0	0.117937	0.0742378	0.497267	0	0.0419613	0.105171	1.83542	0.211445	0.554079	low
TCGA-BR-8380	0.0575342	0	0.19169	0.120887	0.200516	1.65138	0.57507	0.0203153	0.200248	0.458479	0.138528	0.31803	0.0210136	2.93217	0.836287	1.24541	0.68842	1.39826	high
TCGA-FP-7829	1.6274	0	0.765635	0.0528106	0.0637068	0.524668	0.526374	0.0780991	0.11664	0.0400581	0.211809	0.555736	0.789478	0.342059	5.49469	1.90424	0.233411	0.694395	low
TCGA-HF-7134	4.35068	0	0.193348	0.0355639	0.0551592	1.19247	0.128899	0.0143437	0	0.242784	0.203767	0.59439	0.136004	0.00479897	2.47339	2.01513	0.5441	0.729377	low
TCGA-CG-4441	1.16712	1	0	0.251295	0.150128	1.91405	0.0607202	0.0450459	0.148006	0.279566	0.057593	0.290368	0.16308	0	1.91614	1.89853	0.877144	0.774813	low
TCGA-FP-8631	0.0465753	0	0.734581	0.574245	0.337631	19.2546	0.612151	0.399635	0.0994746	1.28111	0	3.51282	0.140922	0.200558	5.64572	2.61001	3.16967	1.01505	high
TCGA-BR-4279	0.79726	1	0.405624	0.0559568	0.620377	0.301126	0	0.0902748	5.3555	0.141482	0.705344	0	0.518767	0.840654	0.695066	0.624522	1.19219	2.01969	high
TCGA-BR-8371	0.983562	1	0	0.780591	0.0844667	2.43474	0.657954	0.0439299	0	0.826181	0.499254	0.831544	0.100978	6.19257	2.08969	1.58967	0.209841	1.14767	high
TCGA-VQ-A8PU	2.27945	1	0.13985	0.360131	0.0487631	5.49456	1.44512	0.00691662	0.0378761	0.624382	0.235818	0.254771	0.232517	0.0416535	4.85931	1.59007	1.06696	0.982045	high
TCGA-BR-8284	0.671233	1	0	0.231503	0.0769411	0.944623	0.329633	0.16451	0.535654	0.275943	0.132642	0.655098	0.160967	0.258836	3.45926	1.53321	0.49473	0.753539	low
TCGA-VQ-A8PD	1.3589	1	0	0.759215	0.13956	2.89137	0.336322	0.0181457	0.0496839	1.15176	0.386667	1.42033	0.140771	0.418898	6.20612	1.34706	2.04202	0.821351	low
TCGA-VQ-A922	0.753425	1	0.114108	0.146921	0.166383	8.8621	0.760721	0.0225739	0.154522	0.955224	0.240514	0.883471	0.102156	0.0453152	1.68042	3.56781	0.413876	0.88665	low
TCGA-FP-8210	0.419178	1	0.0703678	0.60186	0.368038	2.77271	0.351839	0.0678639	0.714673	2.09118	0.0444958	1.03355	0.134994	0.45061	2.24208	1.35011	0.396043	1.59607	high
TCGA-RD-A8N0	3.3863	0	0.181577	0.861684	0.145042	4.00662	0.508414	0.0915989	0.0295062	1.12481	0.528156	0.769076	0.0557339	0.37857	0.938979	1.2903	0.177137	1.04235	high
TCGA-BR-8289	0.221918	1	0.631347	0.308186	0.113148	2.72899	1.14128	0.0324257	0.157837	0.345567	0.0767733	0.398129	0.493788	0.195275	4.61747	4.93506	2.35978	0.546931	low
TCGA-VQ-A91N	1.56164	1	0.466456	0.686388	0.0394289	3.747	0.49237	0.00768989	0	0.433867	0.99957	2.21292	0.0894851	0.0849023	8.27269	0.920747	0.61257	0.631947	low
TCGA-CD-A4MH	1.01644	0	0.0263928	0.961212	0.0476865	1.82671	2.05864	0.0469914	0.0643324	0.662819	0.233646	3.24546	0.0911376	0.0628874	1.90218	2.36313	0.0594174	0.883527	low
TCGA-BR-4366	0.003	0	1.07466	0.125789	0.108388	6.44936	1.23748	0.067645	0.767322	0.272612	0.411842	0.645167	0.0374841	0.0484969	3.20896	2.77696	0.439881	0.905044	high
TCGA-BR-6802	2.57534	0	0.0948365	0.0523318	0.121749	1.91717	0	0.0211066	0.154109	0	0.0899522	0.259151	0.0181935	0.112986	4.60496	0.539135	0.515965	0.821806	low
TCGA-D7-6818	1.03014	1	0.230784	0.318373	0.841276	0.896182	0.346176	0.00570698	0.62504	0.193194	0.0729661	0.157661	0.221368	0.320775	1.80896	1.47598	0.822634	1.73881	high
TCGA-RD-A8N9	2.96712	0	0.217546	0.500184	0.199979	5.96313	0.326319	0.0268981	0.677566	0.607042	0.252196	0.966013	0.208671	0.259179	2.17763	2.52498	1.07474	0.820232	low
TCGA-D7-6525	1.11233	1	0.0666315	0.349295	0.611453	1.02737	0.299842	0	0.29776	0.083668	0.0421332	0.0227597	5.10026	0.0248072	8.39716	5.019	2.5751	0.542648	low
TCGA-CG-4301	0.252055	0	0.122885	0.237332	0.2045	2.48418	0.399376	0.027349	1.17317	0.642934	0.213686	0.566657	0.16502	0.123526	3.5964	1.09154	2.83563	1.15272	high
TCGA-BR-8484	2.09863	1	0	0.30253	0.0411598	1.26552	0.173132	0.00428132	0.0703348	0.62804	0.346676	0.453389	0.0664273	0.0773493	3.28397	1.39433	0.270672	0.780617	low
TCGA-BR-6564	2.17534	1	0	0.325614	0.0663162	1.43366	0.375507	0.031837	0.435857	0.179626	0.0678415	0.183235	0	3.56298	2.21707	1.98224	0.442813	0.844769	low
TCGA-HU-A4GU	0.547945	0	0.0536666	0.488627	0.0816546	1.48944	0.0268333	3.36819	0.0654062	0.404329	0.13574	0.476613	0.0102954	0.0239764	9.76797	2.63139	0.251705	0.234219	low
TCGA-F1-6177	0.003	0	0.0323809	0.0714725	0.110853	12.9144	0.0647618	0.0192177	0.184166	0.135534	0.163804	0.154848	0.0248478	0.00482222	0.797695	1.24255	0.267294	0.945167	high
TCGA-CD-8528	1.0274	0	0.119142	0.591695	0.141622	0.244934	0.506355	0.00441934	0.532417	0.149605	0.150675	0.305221	0.102853	0	3.29888	3.0479	0.502916	0.565559	low
TCGA-BR-8291	1.66301	1	0.107716	0.237756	0.204865	1.52551	0.323149	0.0799103	0.0583463	0.450858	0.590307	0.318875	0.0551048	0.0695123	1.74711	0.765443	0.525413	1.13322	high
TCGA-BR-8364	1.84932	0	0.128034	0.183692	0.204547	2.21101	0.716993	0.0531908	0.249667	0.60021	1.08487	0.209921	1.20846	1.70842	2.77873	1.6013	0.941586	1.23434	high
TCGA-KB-A93J	3.07945	0	0.25383	0.40269	0.075431	7.13165	1.33261	0	0.206237	0.690582	0.140442	0.541891	0.413907	0	5.42619	1.93903	1.881	0.934507	high
TCGA-BR-8080	0.8	1	0.174684	0.192785	0.222594	2.34624	0.244558	0.295468	0.454178	0.175478	0.154642	0.310273	0.495969	0.603531	1.67153	3.02883	0.799632	0.723871	low
TCGA-IN-8462	1.56712	0	0.801423	0.464345	0.636363	3.43245	1.12199	0.0713452	0.0325578	0.436078	0.101353	1.34136	0.261367	0.364016	3.76093	2.6197	2.01472	1.36907	high
TCGA-F1-6874	1.20548	0	0.0387972	0.492399	0.365251	1.7813	0.504363	0.103615	0.189136	0.552125	0.417056	0.636105	0.223286	0.0115555	3.15163	0.992509	0.451272	1.14589	high
TCGA-CD-A487	1.02466	0	0.142001	1.80222	0.162042	3.24363	1.79867	0	0.346126	0.316991	0.209513	2.23118	0.181609	0.232617	7.73832	2.42177	0.550563	0.500801	low
TCGA-BR-4369	0.003	0	1.98029	0.17562	0.0470789	10.0809	2.22783	0.162651	0.574639	0.947284	0.201247	0.773054	1.61458	0.394968	4.02454	2.06057	0.743031	1.5094	high
TCGA-D7-6519	1.71233	0	0.952624	0.0543794	0.206169	1.14804	1.08402	0.00974777	0.907456	0.219989	0.394659	0.269292	0.201657	0.0146758	10.0184	0.793659	1.83648	0.996785	high
TCGA-VQ-A91U	0.142466	1	0.0603634	0.433018	0.0803633	2.35782	0.301817	0.00895623	0	0.35372	0.0381697	1.3196	0	0.00898942	1.33956	1.80158	0.181193	0.755872	low
TCGA-BR-8372	2.60548	0	0.721555	0.315211	0.108642	1.21555	0.150324	0.17397	0.170994	0.427854	0.152087	0.513472	0.149959	0.0492504	1.52412	2.47827	0.32714	0.718711	low
TCGA-FP-7916	1.1726	1	0	0.599787	0.0720406	1.55742	0.164688	0.0390962	1.04371	0.496311	1.64538	0.60754	0.240114	0.593522	1.08635	1.73204	1.80436	0.8527	low
TCGA-BR-8589	2.26027	0	0	0.121463	0.0889612	1.77238	0.605325	0.326593	0	0.0460664	0.347969	0.263155	0.0422275	0.131122	1.8598	2.11165	0.681376	0.761084	low
TCGA-VQ-A924	4.61918	1	0	0.188221	0.125112	6.01058	0.194913	0	0.197959	0.489498	0.0924373	0.432755	0.205657	0.0217701	3.20439	1.17731	0.219401	0.900745	high
TCGA-VQ-A8PK	1.48767	1	0.381021	0.382275	0.0790539	3.6317	0.900595	0.0411148	0.619159	0.840897	9.79059	1.30148	0.505021	0	4.76017	0.541515	0.857782	1.54758	high
TCGA-BR-A4J4	0.0438356	0	0	0.819764	0.0533101	2.07448	0.25227	0.0249532	2.23189	0.305039	0.106346	1.81913	0.0430183	0.0417428	0.131254	3.7845	4.85895	0.577048	low
TCGA-D7-6522	1.55068	0	0	0.117833	0.239615	1.28772	0.128123	0	0.798099	0.107254	0.35107	0.233407	0.507969	0.0826813	2.08679	0.485576	0.673026	1.12613	high
TCGA-D7-6822	1.0274	0	0.18157	0.0500962	0.256118	2.1567	1.14995	0.24246	0.073763	0.531988	0.21049	0.785589	7.071	0.0360531	1.81752	3.09662	0.079482	1.05857	high
TCGA-BR-6803	2.6	0	0.163674	0.135475	0.031129	1.03749	0.122755	0.0364269	0.0664925	0.342537	0.206992	0.167721	0.0627984	1.13951	2.09934	1.22124	1.35107	0.900201	high
TCGA-BR-8483	0.449315	0	1.60236	0.76224	0.199665	2.27183	1.04982	0.0655849	0.583618	1.1101	0.209632	0.981416	0.423996	0.0822849	1.94612	2.35584	0.539029	1.10408	high
TCGA-BR-6563	3.26027	0	0.199329	0.384972	0.334874	1.29765	0.465101	0.00492914	1.24165	0.278104	0.462155	0.317736	0.764787	0.192949	1.72473	1.03873	0.249303	1.20548	high
TCGA-BR-6705	2.13425	1	1.50433	0.830104	0.392073	2.02357	0.780022	0.0496	2.58034	0.326487	0.105693	0.494812	0.299279	0.365082	1.92837	1.82125	2.61316	1.23737	high
TCGA-BR-8678	2.06575	0	0	0.802018	0.156241	1.71051	0.442348	4.35047	0.359408	0.687698	0.579401	0.604383	0.121229	0.0423484	5.82167	3.72715	0.106698	0.236913	low
TCGA-BR-8680	2.66301	0	0	1.42485	0.338074	3.87232	2.1705	0.405328	0.395274	0.250617	0.378614	1.78957	0.559972	0.0557301	2.61329	2.76565	0.322951	0.820937	low
TCGA-CG-4462	0.003	1	0.186592	0.226519	0.457793	2.22487	0.447821	0.066444	0.24257	0.43736	0.235976	0.331424	0.243412	0.138938	2.90234	0.68949	2.35239	1.51961	high
TCGA-BR-8295	0.183562	1	0.176318	0.525389	2.11263	2.58567	1.86897	0.329625	0.429776	0.974158	0.178387	0.770895	0.0405899	0.0630183	3.64715	4.41034	0.873269	4.86411	high
TCGA-R5-A7ZI	6.21096	0	0.0757365	2.54932	0.165649	3.84061	0.151473	0.0337115	0.0615359	0.0634006	0	1.91437	0.174352	0	2.68298	0.215277	0.255755	0.458989	low
TCGA-CG-5723	6.83836	0	0.34611	0.0636624	0.411415	1.38355	0.865275	0.0256765	0.140607	0	0.0364761	0.275854	0.287724	0.00859056	0.598957	0.983798	0.800832	1.53881	high
TCGA-D7-8576	1.22192	1	0	0.744743	0.0554209	0.840788	0.337409	0.0728175	0.099689	0.41084	0.0193959	0.586732	0.353065	0.0548155	13.1455	2.8772	2.12918	0.323876	low
TCGA-VQ-A91E	1.81918	0	0	0.225011	0.0218119	2.09574	0.0764567	0.0151254	0	0.512028	0.225615	0.713832	0.0880048	0.0607257	6.2783	1.12284	0.334687	0.66769	low
TCGA-CG-4444	3.92055	0	0.15697	0.216544	0.0447811	6.69606	0.863336	0.20961	0.382615	0.558463	0.148886	2.14469	0.0451698	1.62465	1.28631	2.00781	0.220864	0.993453	high
TCGA-BR-8591	2.34521	0	0	0.206303	0.224255	3.0941	0.0575178	0.0213351	0.0467332	0.168523	0.218222	0.255408	0.0662054	0.0556768	1.77995	2.82022	0.226604	0.695324	low
TCGA-VQ-A8P2	3.17808	0	0	0.356757	0.0691659	0.830705	0.202038	0.00599535	0.0656624	0.135304	0.127755	0.358859	0.0775181	0.0541582	3.18373	1.89513	0.136453	0.634497	low
TCGA-BR-8687	0.684932	1	0.252263	0.185602	0.285201	1.36374	0.196204	0.00831749	0.136642	0.164247	0.336751	0.21063	0.35489	0.22123	2.11142	1.59343	1.29358	0.998479	high
TCGA-D7-A4Z0	1.23014	0	0.255207	0.704128	0.123771	1.46904	0.306248	0.0340789	0.0622066	0.705008	0.2582	1.5168	0.60709	0.338252	4.91525	0.797952	1.35017	0.844272	low
TCGA-BR-8590	0.778082	1	0.14367	0.237836	0.350664	1.37834	0.52679	0.0639497	1.01168	0.440987	0.302824	0.327162	0.128621	1.06978	5.76228	1.49737	2.06642	1.09438	high
TCGA-BR-6565	0.764384	1	0.0353309	0.565383	0.104153	9.73293	0.0706618	0.0157264	0.114825	0.325339	0.111704	0.217228	0.162669	0.0947078	2.79812	2.66129	1.1003	0.598441	low
TCGA-VQ-A923	0.003	1	0.0328813	0.9435	0.112566	3.80801	0.0986439	0.014636	0.106864	1.62401	0.686132	1.72965	0.113543	0.122419	0.207526	2.10292	0.752585	0.916792	high
TCGA-VQ-AA6K	1.03562	1	0.24959	0.550905	0.100872	3.54902	0.904764	0.374951	0.278839	0.783514	0.374831	1.08699	0.514725	0.148678	4.4717	1.33021	0.351185	0.882532	low
TCGA-BR-8679	0.003	0	0.135989	0.885472	0.204322	0.745513	0.407966	0.0726369	0.59665	1.02455	0.08599	1.46784	1.00178	0.137711	5.67016	1.73943	0.602091	0.745495	low
TCGA-D7-5577	2.14247	1	0.0474617	0.0785696	0.0225668	1.04077	0	0.00704199	0.0771253	0.0794625	0.120046	0.421507	0.145681	0	0.666738	1.34907	2.56439	0.849215	low
TCGA-CG-5726	2.4137	1	0.0401039	0.354075	0.034323	0.494677	0	0	0	0.0671436	0	0.0273971	0.230806	0.0477787	4.99689	0.797951	0	0.633618	low
TCGA-D7-A748	0.361644	1	0	0.437766	0.760215	2.30003	0.549227	0.0271633	9.3216	0.357598	0.84894	0.792101	0	0.018176	2.79547	0.780573	0.915896	2.19908	high
TCGA-BR-8373	1.23288	0	0.189759	0.44876	0.183028	3.04656	0.677709	0.0522876	0.19823	0.726176	0.102849	0.796324	0.0832076	0.113037	2.51669	1.77224	0.111885	0.961738	high
TCGA-BR-A4J7	2.70959	0	0.0778417	2.06178	0.292392	5.78768	1.20655	0.0519729	0.0632464	0.716792	0.689105	3.40338	0.0298663	0.875221	1.83045	2.65513	0.321279	0.666261	low
TCGA-BR-6458	1.61096	1	1.46319	0.197731	0.133462	0.961755	0.686803	0.0132916	1.01901	0.27497	0.245467	0.101998	0.126028	0.0844921	6.09164	0.891221	0.896337	0.985752	high
TCGA-ZA-A8F6	1.43836	0	0.101398	0.50357	0.128565	2.8952	1.14917	0.0200594	0.30208	0.367822	0.128234	1.08523	0.0518723	0.67448	3.14474	1.00876	0.164864	1.04894	high
TCGA-CG-4443	2.49863	0	0	0.152271	0.0787237	4.38081	0.367931	0.805212	1.79367	0.423504	0.378064	0.502707	0.035292	0	2.25661	4.51011	0	0.469394	low
TCGA-BR-4363	0.003	0	0.0693054	0.401556	0.635991	3.53823	0.415833	0.123396	1.01359	0.435128	0.32868	0.142039	0.172842	0.134174	1.18525	1.03423	2.21036	1.74298	high
TCGA-BR-A4PF	0.0958904	0	0	0.549364	0.112287	1.50726	0.509359	0.00343521	0.150493	0.407014	0.483126	1.15463	0.453045	0.0172397	3.71913	0.822628	0.286677	0.859828	low
TCGA-HU-8249	2.4137	0	0	0.700344	0.190771	2.9178	0.286588	26.1751	0	0.788272	1.44975	1.84596	0.219916	0.0853584	3.39248	2.67658	0.368679	0.0114729	low
TCGA-HU-A4H4	1.9863	0	0.117188	1.28038	0.156016	1.47763	0.351565	0.0243424	0.0190431	0.647465	0.326048	1.28092	0.0899257	0.0383942	5.20119	1.06592	0.23744	0.635759	low
TCGA-VQ-A8PJ	0.224658	1	0.0967472	0.266931	0.0391006	11.9502	4.11176	0.0143546	0.0393035	0.465687	0.137647	1.12358	0.35264	0.00360194	9.35117	2.23436	2.35047	1.37522	high
TCGA-BR-6709	1.0137	1	0	0.0833823	0.191593	1.44969	0.100738	0.0149467	0.818496	0.210825	3.40794	0.344097	1.02426	0.00750104	1.48694	1.5033	2.34348	1.11548	high
TCGA-MX-A666	1.16986	0	0.195914	1.26125	0.192514	4.83316	1.07753	0.0920492	0.02653	1.58537	0.14453	0.936876	0.137809	0.150742	6.18909	3.24844	0.085761	0.649403	low
TCGA-BR-A44T	2.84384	0	0.144945	2.2595	0.0792551	4.56903	1.08709	0.123658	0.353304	0.87969	1.26023	1.58431	0.0556126	2.16934	1.12875	1.69949	0.122367	0.690254	low
TCGA-VQ-AA64	1.53425	1	1.03076	0.515872	0.389798	5.30582	1.29444	0.103142	0.428483	0.4816	0.166734	0.687788	0.321903	0.0749661	13.3233	1.12425	0.683562	0.872485	low
TCGA-HF-7132	6.4411	0	0.626239	0.0719927	0.0967719	2.27088	0.574052	0.00774302	0.296811	0.262119	0.313493	0.320863	0.230264	0.217608	1.40247	1.70588	0.19581	0.981078	high
TCGA-BR-A4J8	1.12603	0	0	2.69013	0.0896457	1.84573	0.161606	0.0799258	0.722175	0.608776	2.19705	1.96883	0.454703	4.44029	3.67951	0.95699	0.161697	0.521313	low
TCGA-CG-5732	5.75342	1	0.133686	0.0491795	0.021188	2.99263	0.356496	0.0132235	0	0.111911	0.253601	0.182656	0.0854878	0.0398175	8.4102	1.70998	0.183922	0.557323	low
TCGA-HU-A4G3	0.465753	0	0.170032	0.95389	0.0889301	3.20424	0.255048	0.0336373	0	0.33212	0.107517	0.929262	0.0434919	0.139268	5.12335	0.483306	0.435953	0.676389	low
TCGA-IN-AB1X	1.12603	0	0	0.399198	0.0550357	2.20112	0.115749	0.0128805	0	1.04164	0.18298	0.316298	0.133232	0.0387846	13.5444	1.19267	0.477736	0.513382	low
TCGA-FP-A9TM	0.517808	0	0.458967	1.92058	0.0581938	4.06251	0.764946	0.0851223	0.0310759	0.608335	0.846474	1.7245	0.117398	0.364535	4.31393	2.17431	0.157859	0.466081	low
TCGA-RD-A8N1	9.6411	0	0.58195	1.08689	0.0893959	2.69953	1.65632	0.0531354	0.218231	1.16169	0.367986	1.25385	0.103054	0.299994	2.46987	2.48124	0.33593	0.936472	high
TCGA-CD-8526	1.04384	0	0.527418	0.462232	2.1596	1.78586	0.682541	0.0276191	0.176452	0.467484	0.176561	1.78034	0.642791	0.18943	3.89089	6.52574	0.337583	2.43582	high
TCGA-HU-A4H6	1.76438	0	0.0602316	2.40964	0.0687325	2.06375	0.331274	0.0268101	0.0244691	0.277317	0.323734	6.13097	0.0693291	0.152487	3.68495	0.727622	0.903986	0.419214	low
TCGA-BR-A4CS	0.123288	1	0.666422	0.601754	0.302463	1.99279	0.302919	0.0359558	0.418407	1.16647	0.0766182	0.993313	0.139469	0.0180445	1.66515	1.5068	0.431904	1.19071	high
TCGA-IP-7968	0.210959	0	0.209124	0.18752	0.087004	14.0799	1.15019	0.0659349	0.27611	0.481422	0.132236	0.482166	0.230681	0.163502	4.14054	1.93188	0.686578	0.970249	high
TCGA-BR-4280	0.550685	1	0.0901256	0.132619	0.0885614	2.63511	0.210293	0	0.024409	0.251487	0.0569893	0.348894	0.0806853	0.0134217	1.15598	1.23819	0.236713	0.906965	high
TCGA-IN-7808	0.287671	1	1.4755	1.18998	0.100737	6.1445	5.18318	0.207696	0.522574	0.886792	1.3397	1.91261	0	0.552154	2.3647	4.2478	0.0141956	1.59984	high
TCGA-CD-A48A	1.03562	0	0.470499	2.6179	0.216253	2.60622	1.99962	0.651549	0.445994	0.262576	1.48756	3.16066	0.300869	1.10356	0.494916	3.00908	0.514899	0.547506	low
TCGA-VQ-A8PC	3.85479	1	0	0.62293	0.153773	5.49878	1.00684	0.0271613	0.0495794	0.332032	0.366561	1.00048	0.163887	0.0999606	8.61563	1.04069	0.709769	0.739568	low
TCGA-BR-8368	0.358904	0	0.145448	0.41735	0.0968192	0.93691	0	0.116534	0.118176	0.462679	0.0551828	0.37758	0.111611	0.0433207	3.89104	1.81908	0.130977	0.639834	low
TCGA-BR-8369	1.16986	0	0.617811	1.29189	0.148422	2.20597	0.682844	0.197805	0.132098	1.03437	1.1103	1.91037	0.112283	0.542349	16.5833	3.97432	0.68323	0.267203	low
TCGA-RD-A7BS	0.920548	1	1.04772	0.963567	0.387458	4.78646	0.465651	0.362721	0.472927	0.682162	0.809727	2.46536	1.60795	0.398738	3.48402	0.827243	2.18398	1.19049	high
TCGA-BR-A4J5	2.36164	0	0.168614	0.852894	0.440943	2.75386	0.983583	0.0542048	0.296831	0.635177	0.33763	1.97742	1.04589	0.255288	2.87216	1.23813	0.611572	1.26594	high
TCGA-VQ-AA6F	4.50959	0	0.102282	0.663176	0.216415	5.58978	0.178994	0.0379396	0	0.535143	0.113184	1.5023	0.117731	0.0609284	7.56431	1.09025	0.508504	0.687119	low
TCGA-HF-7133	5.25479	0	0.0756821	0.104405	0.104356	2.25603	0.983868	0	0.122983	0.190065	0.119641	0.103405	0.406529	0.118343	5.97073	1.72098	0.369159	0.802302	low
TCGA-CD-8531	1.04932	0	0	0.369484	0.0536203	2.92214	0.176207	0.0732036	0.515405	0.118005	0.311979	1.05931	0.135214	0.0472339	0.0430493	3.25558	0.502474	0.581321	low
TCGA-IN-A7NU	0.975342	0	0.680618	0.751144	0.184923	2.86508	3.20863	0	0.316001	0.651154	0.368894	0.929933	4.36477	0.0868791	19.2611	2.48737	3.02803	0.706625	low
TCGA-RD-A7BW	0.427397	1	0.961333	0.247554	0.511939	6.45598	1.85858	0.142635	1.56217	0.858402	0.810508	0.87565	0.319665	11.2813	1.61796	1.63952	0.62522	4.10207	high
TCGA-D7-8579	1.74247	0	0.203755	0.867349	0.0941121	4.9867	0.291079	0.0302315	0.993306	0.389869	0.552175	1.0738	0.189858	0.723911	2.99271	1.44791	0.382257	0.725262	low
TCGA-BR-8486	0.003	0	0.11206	0.386474	0.197142	4.62669	0.252135	0.0665062	0.0682865	0.492491	0.230292	1.244	0.139734	0.0750968	2.62938	2.90653	0.252277	0.687861	low
TCGA-BR-8677	2.2274	0	0.11918	0.460354	0.209668	3.14433	0.238361	0	6.24579	0.399073	0.753615	1.3434	0.114318	0.204108	3.82162	4.40392	0.760204	0.570353	low
TCGA-VQ-A92D	5.56712	0	0.156247	0.244287	0.091626	4.81823	2.05726	0.0193189	0.0423169	0.566791	0.658667	1.22752	0.709397	0.0232686	6.43109	2.59072	2.11053	0.976624	high
TCGA-BR-8361	2.59178	0	0	0.184392	0.0433317	1.31148	0.121512	0.0180289	0.518324	0.05086	0.134463	0.435808	0.12821	0.0226197	2.91301	4.4469	0.216565	0.409084	low
TCGA-RD-A8MW	3.1589	1	0.300575	0.7132	0.443038	1.42123	0.48092	0.0445969	0.170952	0.176132	0.418139	0.677618	0.0345975	0.0581909	2.45392	1.19612	0.800734	1.07582	high
TCGA-BR-4257	0.805479	1	0.0342123	0.056636	0.263526	0.281336	0.0684245	0.0101523	0.138987	0.143199	0.0649005	0.21035	0.354418	0	2.68863	0.729348	0.821559	1.05448	high
TCGA-CG-4475	1.91507	0	0.214548	0.219866	0.480912	5.54488	0.88884	0.0136426	0.572766	0.256575	0.232569	0.251261	0.388069	0.698354	2.10914	2.57004	0.89701	1.25031	high
TCGA-RD-A7C1	1.38904	1	1.01345	3.47965	0.385493	1.00315	0.22521	0.384271	0.457458	0.848377	0.284815	2.23087	0.864087	0.855237	5.13533	0.640147	1.26752	0.46511	low
TCGA-BR-6456	1.4411	1	0.0304231	0.117514	0.3761	1.18834	0.304231	0.00451394	0.568532	0.101871	0.038475	0.103918	0.280146	0.634293	3.98269	1.77276	0.730568	0.976701	high
TCGA-VQ-A8PF	0.208219	1	0.0306236	0.523851	0.154344	2.39235	0.122495	0.0227184	0.0248817	0.692163	0.193643	0.941428	0.0469987	0.132255	0.174573	1.1316	0.700912	1.0113	high
TCGA-D7-A74A	1.66301	0	0.4	0.239118	0.00316982	2.71824	0.999999	0.00494573	0.0812499	0.251136	0.337243	0.500978	0.57552	0.0595687	4.86587	0.71061	0.550311	0.928949	high
TCGA-BR-4253	0.339726	1	0	0.174857	0.0368299	2.12323	0.0704177	0.00522401	0.0858216	0.324215	0.890547	0.360796	0.108072	0.0104867	0.100356	0.250198	0.964388	1.10376	high
TCGA-BR-8381	0.613699	0	0.383101	0.271798	0.13011	1.8752	0.218915	0.276087	0.533604	0.320702	1.66112	0.448657	0.608951	0.0978035	0.623972	2.17788	0.636581	0.847738	low
TCGA-FP-7998	1.85753	0	0	0.432631	0.146006	1.6118	0.359343	0.0193878	0.159254	0.656321	0.351165	0.624875	0.200543	0.360004	0.3791	1.25355	0.759951	1.07167	high
TCGA-HU-A4GD	1.89589	0	0.575251	2.06329	0.525151	10.2098	5.98261	1.2888	0.373913	1.39651	0.472874	5.10879	0.595924	0.625372	2.78738	3.92428	0.798612	2.05985	high
TCGA-CG-4306	0.00273973	1	0	0.219321	0.223627	3.51806	0.529943	0.00491429	0.161467	0.194087	0.209437	0.339405	0.177913	0.01973	2.48827	0.753166	0.932067	1.11982	high
TCGA-VQ-A8PH	1.06575	1	0.0692164	0.725692	0.059239	7.73142	0.484515	0.00513488	0.0562383	1.44856	0.153187	1.11121	0.079671	0.0670009	2.39563	1.13128	0.129854	1.02526	high
TCGA-R5-A7ZR	0.506849	1	0.45234	0.773779	0.0301106	2.20083	1.80936	0.00671146	0.0367526	0.41653	0.0858088	0.556232	0.208265	0.00673633	2.40363	0.900026	0.152751	1.08483	high
TCGA-HU-8238	0.126027	0	0.805752	0.691635	0.183043	2.02458	1.02957	0.159401	0	0.0374729	0.39628	2.17123	0	0.0933288	10.4807	0.954294	0.319124	0.635169	low
TCGA-BR-8081	2.68767	0	0.0302902	0.468005	0.360055	2.03419	0.181741	0.0359538	1.1321	0.507132	0.38307	0.475936	0.0464871	0.0496197	0.653689	1.37757	0.931952	1.17111	high
TCGA-VQ-AA6G	2.16986	1	0.103735	0.057242	0.0221954	12.5823	0.752078	0.0307827	0.0842846	0.173677	0.213183	1.41734	0.38806	0.0077242	3.87018	0.995155	0.973065	0.945914	high
TCGA-BR-8686	1.73973	1	0	1.86461	0.0909429	4.19426	0.31878	0.179733	0.56982	0.373601	0.16126	1.17599	0	1.98439	0.48027	1.26856	0.143532	0.610739	low
TCGA-VQ-A94O	1.75342	1	0.101817	0.393285	0.093595	1.30242	0.98423	0.0503559	0	0.397754	0.0858428	0.510081	1.26311	0.0505425	8.5197	1.88116	0.331092	0.640886	low
TCGA-HU-A4GH	0.980822	0	0.251682	0.61865	0.13925	3.2299	2.72274	0.0543164	0	0.536297	0.20255	2.31334	0.298475	0.0511103	3.09307	3.05667	0.583774	1.06207	high
TCGA-CG-4437	0.671233	0	0	0.320426	0.165659	1.04073	0	0	0.68956	0.14957	0.0282449	0.30515	0.154244	0.0266081	2.60999	0.825278	0.854756	0.869023	low
TCGA-D7-6815	1.33151	0	0.817876	0.188047	0.0842569	17.9816	0.306703	0.0151687	0.221508	0.427913	0.237036	0.372489	1.63439	0.0659747	2.76829	1.88887	0.115079	0.891355	low
TCGA-CD-8525	1.04932	0	1.17064	0.430647	0.296857	5.27163	1.6166	0.148877	0.317048	0.27999	1.02222	1.44712	0.0641644	0.0249048	15.1512	1.82219	0.920308	0.694764	low
TCGA-CG-5719	0.0849315	0	0.627907	0.742469	0.332674	1.506	0.493356	0.0199637	1.63985	0.0750906	0.311965	0.245118	0.99808	0.868299	7.91679	1.91228	1.7165	0.714037	low
TCGA-CD-8533	1.28219	0	0.302057	0.629673	0.111705	1.19595	0.503429	0.069715	0.0818072	0.337145	0.212223	0.66491	1.03016	0.519803	3.49848	5.24688	0.277043	0.389442	low
TCGA-CD-8530	1.03288	0	0.949686	0.767354	0.241902	1.7432	1.11927	0.0301943	0.275579	0.141965	0.750646	2.20122	0.507524	0.843523	2.43068	2.74763	1.20899	0.852085	low
