# Supplementary material for: A Novel Matrisomal-Related LncRNA Signature Associated With Survival Outcome and Immune Evasion in Patients With Gastric Cancer
Source: Front Oncol. 2022 Jun 24;12:926404. doi: 10.3389/fonc.2022.926404 (PMC9263572; doi:10.3389/fonc.2022.926404)
Supplement: Supplementary file 1 [file DataSheet_1.zip › corResult.xlsx]

## Sheet: corResult
ferrGene	lncRNA	cor	pvalue	Regulation
BGLAP	AL512506.1	0.442905	1.89887e-19	postive
IGFBPL1	AL136307.1	0.436729	6.76141e-19	postive
IGFBP1	AP003119.2	0.423116	1.01517e-17	postive
F7	AP003119.2	0.452412	2.55449e-20	postive
S100A7A	AP003119.2	0.414477	5.32093e-17	postive
BGLAP	AL162430.2	0.431619	1.89608e-18	postive
INSL3	AP003354.1	0.406143	2.51527e-16	postive
COMP	AL121906.2	0.429733	2.76219e-18	postive
EMID1	AL121906.2	0.412172	8.21116e-17	postive
TSPEAR	AL121906.2	0.451197	3.31239e-20	postive
IL17D	AL161772.1	0.57769	9.18439e-35	postive
COL4A3	AC004687.1	0.404638	3.31469e-16	postive
CLEC17A	AC004687.1	0.605304	7.43504e-39	postive
CLEC2D	AC004687.1	0.766619	9.26614e-74	postive
ADAM19	AC004687.1	0.460781	4.14379e-21	postive
ANGPTL6	AC004687.1	0.491466	3.37567e-24	postive
CBLN3	AC004687.1	0.462238	3.0039e-21	postive
CCL19	AC004687.1	0.631025	4.81772e-43	postive
CCL21	AC004687.1	0.425386	6.51658e-18	postive
CCL22	AC004687.1	0.465491	1.4562e-21	postive
CRLF3	AC004687.1	0.526951	3.5031e-28	postive
CXCL13	AC004687.1	0.723359	5.71382e-62	postive
EBI3	AC004687.1	0.53942	1.07049e-29	postive
FLT3LG	AC004687.1	0.561146	1.71467e-32	postive
IL16	AC004687.1	0.66596	2.08809e-49	postive
LTA	AC004687.1	0.728591	2.83731e-63	postive
LTB	AC004687.1	0.665319	2.78093e-49	postive
TNFSF14	AC004687.1	0.470545	4.65665e-22	postive
TNFSF8	AC004687.1	0.511975	1.91798e-26	postive
XCL2	AC004687.1	0.421074	1.5081e-17	postive
BGLAP	AL136221.1	0.457209	9.06271e-21	postive
NELL2	CAPN10-DT	0.453518	2.01456e-20	postive
BMP7	CAPN10-DT	0.404887	3.16707e-16	postive
WNT6	CAPN10-DT	0.427616	4.20183e-18	postive
BGLAP	RABGAP1L-AS1	0.493718	1.94566e-24	postive
INSL3	RABGAP1L-AS1	0.48125	3.90455e-23	postive
BGLAP	ODF2-AS1	0.513278	1.36444e-26	postive
COLQ	ODF2-AS1	0.437377	5.9249e-19	postive
COL27A1	ODF2-AS1	0.466685	1.11442e-21	postive
MASP2	ODF2-AS1	0.42304	1.03023e-17	postive
INSL3	ODF2-AS1	0.471052	4.14856e-22	postive
PLXND1	AC068580.2	0.461125	3.84129e-21	postive
ANGPT2	AC068580.2	0.829192	2.95539e-96	postive
RSPO4	AL139384.2	0.668074	8.07214e-50	postive
GPC2	AL139384.2	0.429781	2.73584e-18	postive
CST2	AL139384.2	0.6007	3.81214e-38	postive
NRTN	AL139384.2	0.632322	2.89113e-43	postive
S100G	AL139384.2	0.671275	1.88437e-50	postive
BGLAP	AC005387.1	0.475694	1.42881e-22	postive
BGLAP	AL139286.1	0.447171	7.77954e-20	postive
COLQ	AC090948.2	0.562522	1.12219e-32	postive
PAPLN	AC090948.2	0.428282	3.68384e-18	postive
COL4A3	AC090948.2	0.485404	1.45705e-23	postive
CLEC2D	AC090948.2	0.64594	1.16984e-45	postive
SEMA4D	AC090948.2	0.505254	1.08506e-25	postive
MASP2	AC090948.2	0.484233	1.92641e-23	postive
CCL19	AC090948.2	0.45239	2.56634e-20	postive
CCL21	AC090948.2	0.567564	2.3349e-33	postive
FLT3LG	AC090948.2	0.415682	4.235e-17	postive
IL16	AC090948.2	0.581746	2.4341e-35	postive
INSL3	AC090948.2	0.407205	2.06857e-16	postive
LTA	AC090948.2	0.408832	1.53093e-16	postive
LTB	AC090948.2	0.413875	5.96057e-17	postive
PIK3IP1	AC090948.2	0.505633	9.85242e-26	postive
TNFSF8	AC090948.2	0.590898	1.13498e-36	postive
LAMA4	AC234775.2	0.470546	4.65475e-22	postive
SPARCL1	AC234775.2	0.400073	7.59046e-16	postive
TNC	AC234775.2	0.404768	3.23689e-16	postive
ADAM33	AC234775.2	0.425418	6.47577e-18	postive
HCFC2	AC234775.2	0.49883	5.48862e-25	postive
OGFOD2	AL132639.2	0.421099	1.50081e-17	postive
PLOD3	AL132639.2	0.40778	1.86023e-16	postive
TNFSF13	AL132639.2	0.50791	5.49627e-26	postive
BGLAP	AC005519.1	0.542156	4.88283e-30	postive
MASP2	AC005519.1	0.496077	1.08798e-24	postive
EGFL8	AC005519.1	0.594266	3.58309e-37	postive
LAMB1	AC005046.1	0.52746	3.0469e-28	postive
GPC2	LINC01063	0.498983	5.28212e-25	postive
FGFBP3	LINC01063	0.443575	1.65183e-19	postive
LAMA2	AC092718.3	-0.401456	5.91289e-16	negative
MFAP3	AC092718.3	-0.445836	1.02995e-19	negative
HCFC2	AC092718.3	-0.432639	1.5455e-18	negative
COL11A2	AC012184.3	0.427777	4.07031e-18	postive
BMP7	AC012184.3	0.406156	2.50942e-16	postive
CCL23	AC244093.5	0.42448	7.77991e-18	postive
WNT3	AC244093.5	0.40856	1.61008e-16	postive
TNFAIP6	LINP1	0.462169	3.05011e-21	postive
COLQ	AC034102.6	0.431854	1.80916e-18	postive
ABI3BP	SAP30-DT	0.590763	1.18842e-36	postive
BMPER	SAP30-DT	0.479187	6.33821e-23	postive
COLQ	SAP30-DT	0.440264	3.27866e-19	postive
CRISPLD2	SAP30-DT	0.453809	1.8922e-20	postive
DPT	SAP30-DT	0.552074	2.66854e-31	postive
EMILIN1	SAP30-DT	0.418894	2.29444e-17	postive
FGL2	SAP30-DT	0.53871	1.31085e-29	postive
LAMA4	SAP30-DT	0.428621	3.44475e-18	postive
LGI2	SAP30-DT	0.462238	3.00379e-21	postive
LGI4	SAP30-DT	0.581664	2.50146e-35	postive
LTBP1	SAP30-DT	0.506886	7.14919e-26	postive
MFAP4	SAP30-DT	0.555345	1.00146e-31	postive
MGP	SAP30-DT	0.452044	2.76389e-20	postive
NTN1	SAP30-DT	0.569641	1.21359e-33	postive
RSPO1	SAP30-DT	0.46797	8.34429e-22	postive
RSPO2	SAP30-DT	0.422192	1.21451e-17	postive
RSPO3	SAP30-DT	0.442349	2.13128e-19	postive
SLIT2	SAP30-DT	0.42798	3.91036e-18	postive
SMOC2	SAP30-DT	0.610978	9.55664e-40	postive
SPARCL1	SAP30-DT	0.708282	2.2519e-58	postive
SPON1	SAP30-DT	0.42903	3.1761e-18	postive
TNC	SAP30-DT	0.507961	5.42435e-26	postive
COL21A1	SAP30-DT	0.487567	8.67567e-24	postive
COL4A5	SAP30-DT	0.433646	1.26212e-18	postive
ASPN	SAP30-DT	0.456932	9.62417e-21	postive
KERA	SAP30-DT	0.519718	2.48203e-27	postive
OGN	SAP30-DT	0.435419	8.82121e-19	postive
PRELP	SAP30-DT	0.632374	2.83337e-43	postive
C1QTNF2	SAP30-DT	0.452083	2.74065e-20	postive
C1QTNF4	SAP30-DT	0.49349	2.05764e-24	postive
C1QTNF7	SAP30-DT	0.51249	1.67667e-26	postive
CSPG4	SAP30-DT	0.596617	1.58989e-37	postive
GREM1	SAP30-DT	0.404158	3.6186e-16	postive
SDC3	SAP30-DT	0.492234	2.79866e-24	postive
ADAM33	SAP30-DT	0.657295	9.48933e-48	postive
ADAMTS8	SAP30-DT	0.455428	1.33385e-20	postive
ADAMTSL3	SAP30-DT	0.528013	2.61731e-28	postive
HPSE2	SAP30-DT	0.494321	1.67772e-24	postive
ITIH5	SAP30-DT	0.61449	2.6282e-40	postive
ST14	SAP30-DT	-0.409566	1.33595e-16	negative
ANGPT1	SAP30-DT	0.444124	1.47329e-19	postive
ANGPTL1	SAP30-DT	0.758282	2.69847e-71	postive
ANGPTL2	SAP30-DT	0.416831	3.40385e-17	postive
ANGPTL7	SAP30-DT	0.692621	7.10568e-55	postive
BMP3	SAP30-DT	0.523652	8.60749e-28	postive
BTC	SAP30-DT	0.454699	1.56161e-20	postive
CCL14	SAP30-DT	0.513246	1.37613e-26	postive
CHRDL1	SAP30-DT	0.428442	3.56869e-18	postive
CHRDL2	SAP30-DT	0.417019	3.28416e-17	postive
CTF1	SAP30-DT	0.4259	5.89091e-18	postive
FGF10	SAP30-DT	0.556367	7.35707e-32	postive
FGF2	SAP30-DT	0.599914	5.02768e-38	postive
FGF7	SAP30-DT	0.407238	2.05611e-16	postive
FRZB	SAP30-DT	0.479422	5.99841e-23	postive
HCFC2	SAP30-DT	0.516032	6.61347e-27	postive
IL17B	SAP30-DT	0.518287	3.63583e-27	postive
ISM1	SAP30-DT	0.458061	7.52587e-21	postive
NRG2	SAP30-DT	0.415102	4.72701e-17	postive
PTN	SAP30-DT	0.609613	1.57143e-39	postive
SCUBE1	SAP30-DT	0.531908	8.90711e-29	postive
SFRP1	SAP30-DT	0.459698	5.2582e-21	postive
TNFSF12	SAP30-DT	0.536869	2.21143e-29	postive
WNT9A	SAP30-DT	0.580075	4.21626e-35	postive
EMID1	AC093627.5	0.402543	4.85557e-16	postive
PLOD3	AC080037.2	0.407706	1.88599e-16	postive
BGLAP	AL354989.1	0.481569	3.62144e-23	postive
SEMA4C	LINC01521	0.455576	1.29192e-20	postive
BGLAP	AL513320.1	0.472917	2.70863e-22	postive
EGFL8	AL513320.1	0.442276	2.16356e-19	postive
SLIT1	AC245297.3	0.402153	5.21174e-16	postive
SEMA3A	AC245297.3	0.479025	6.58278e-23	postive
ADAM22	AC245297.3	0.448249	6.19648e-20	postive
GDNF	AC245297.3	0.428911	3.25221e-18	postive
SEMA7A	AC008083.2	0.485803	1.32452e-23	postive
CST6	AC008083.2	0.40518	3.00148e-16	postive
PPBP	AC004923.4	0.424603	7.59597e-18	postive
COLQ	AP005131.2	0.434777	1.00462e-18	postive
CLEC2D	AP005131.2	0.440114	3.38166e-19	postive
ADAMTS10	AP005131.2	0.468145	8.02185e-22	postive
CCL19	AP005131.2	0.462227	3.01113e-21	postive
CXCL13	AP005131.2	0.465199	1.5547e-21	postive
FLT3LG	AP005131.2	0.499191	5.01524e-25	postive
IL16	AP005131.2	0.446102	9.74038e-20	postive
LTB	AP005131.2	0.447514	7.2373e-20	postive
CTSV	AC106897.1	0.401857	5.49942e-16	postive
FLT3LG	AC020978.1	0.401508	5.85718e-16	postive
ADAM23	AC011298.1	0.439661	3.71154e-19	postive
CCL20	AC011298.1	0.469876	5.42097e-22	postive
BGLAP	AC245884.8	0.557686	4.93407e-32	postive
COLQ	AC245884.8	0.423664	9.12392e-18	postive
MASP2	AC245884.8	0.413414	6.50235e-17	postive
INSL3	AC245884.8	0.482567	2.86037e-23	postive
LAMC3	AC112496.1	0.620146	3.17601e-41	postive
THBS1	AC112496.1	0.406482	2.3633e-16	postive
COL12A1	AC112496.1	0.485975	1.27115e-23	postive
COL24A1	AC112496.1	0.488208	7.43496e-24	postive
COL5A2	AC112496.1	0.427836	4.02329e-18	postive
COL5A3	AC112496.1	0.454443	1.65058e-20	postive
COL7A1	AC112496.1	0.698603	3.48305e-56	postive
ACAN	AC112496.1	0.468737	7.0162e-22	postive
CLEC4E	AC112496.1	0.422698	1.1011e-17	postive
CLEC5A	AC112496.1	0.436023	7.80412e-19	postive
MUC2	AC112496.1	0.460874	4.05985e-21	postive
ADAMTS3	AC112496.1	0.475093	1.64186e-22	postive
ADAMTS4	AC112496.1	0.497258	8.11875e-25	postive
MMP1	AC112496.1	0.45552	1.30767e-20	postive
MMP19	AC112496.1	0.684357	4.06618e-53	postive
MMP2	AC112496.1	0.473349	2.45293e-22	postive
MMP3	AC112496.1	0.56801	2.02958e-33	postive
CCL3	AC112496.1	0.424517	7.72407e-18	postive
CSF3	AC112496.1	0.540327	8.25966e-30	postive
CXCL6	AC112496.1	0.537346	1.93177e-29	postive
CXCL8	AC112496.1	0.463002	2.53623e-21	postive
EGFL6	AC112496.1	0.50088	3.28374e-25	postive
IL11	AC112496.1	0.622561	1.27117e-41	postive
IL1A	AC112496.1	0.402649	4.76343e-16	postive
IL24	AC112496.1	0.666892	1.37484e-49	postive
IL6	AC112496.1	0.60791	2.91234e-39	postive
WNT5A	AC112496.1	0.547721	9.6738e-31	postive
SLIT1	AC093297.2	0.4413	2.64773e-19	postive
ADAM22	AC093297.2	0.486395	1.14954e-23	postive
GDNF	AC093297.2	0.498934	5.34798e-25	postive
MASP2	AC254562.3	0.409091	1.45931e-16	postive
ABI3BP	AC018752.1	0.598829	7.35389e-38	postive
BMPER	AC018752.1	0.402302	5.07311e-16	postive
COLQ	AC018752.1	0.424008	8.53074e-18	postive
CRIM1	AC018752.1	0.461761	3.33804e-21	postive
CRISPLD2	AC018752.1	0.465357	1.50069e-21	postive
ECM2	AC018752.1	0.419604	2.00223e-17	postive
FGL2	AC018752.1	0.449398	4.85777e-20	postive
HMCN1	AC018752.1	0.481613	3.58403e-23	postive
LAMA2	AC018752.1	0.535911	2.89903e-29	postive
LAMA4	AC018752.1	0.512662	1.60334e-26	postive
LGI2	AC018752.1	0.505438	1.0354e-25	postive
LTBP1	AC018752.1	0.492899	2.37831e-24	postive
MFAP3	AC018752.1	0.406794	2.23127e-16	postive
MFAP4	AC018752.1	0.464935	1.64892e-21	postive
MMRN1	AC018752.1	0.425496	6.37669e-18	postive
NID1	AC018752.1	0.448182	6.28455e-20	postive
PAPLN	AC018752.1	0.411924	8.60241e-17	postive
RSPO3	AC018752.1	0.436917	6.50726e-19	postive
SLIT2	AC018752.1	0.546237	1.49399e-30	postive
SLIT3	AC018752.1	0.461604	3.45599e-21	postive
SMOC2	AC018752.1	0.435999	7.84174e-19	postive
SPARCL1	AC018752.1	0.512242	1.78911e-26	postive
SPON1	AC018752.1	0.509988	3.21424e-26	postive
SVEP1	AC018752.1	0.486298	1.17646e-23	postive
TNC	AC018752.1	0.449725	4.53162e-20	postive
TNXB	AC018752.1	0.448515	5.85738e-20	postive
COL14A1	AC018752.1	0.485645	1.3756e-23	postive
COL21A1	AC018752.1	0.47073	4.46441e-22	postive
HSPG2	AC018752.1	0.420661	1.63336e-17	postive
KERA	AC018752.1	0.422136	1.22784e-17	postive
OGN	AC018752.1	0.518748	3.21634e-27	postive
OMD	AC018752.1	0.481854	3.38574e-23	postive
PODN	AC018752.1	0.420812	1.58637e-17	postive
PRELP	AC018752.1	0.442198	2.19879e-19	postive
C1QTNF7	AC018752.1	0.402008	5.35085e-16	postive
COLEC12	AC018752.1	0.458705	6.5372e-21	postive
CSPG4	AC018752.1	0.457079	9.32169e-21	postive
GPC6	AC018752.1	0.443578	1.65103e-19	postive
PLXDC2	AC018752.1	0.47304	2.63324e-22	postive
A2M	AC018752.1	0.472533	2.95779e-22	postive
ADAM33	AC018752.1	0.522298	1.24122e-27	postive
ADAMTS1	AC018752.1	0.42188	1.29034e-17	postive
ADAMTSL1	AC018752.1	0.514387	1.02016e-26	postive
ADAMTSL3	AC018752.1	0.546384	1.43101e-30	postive
CTSO	AC018752.1	0.423919	8.68074e-18	postive
FAM20B	AC018752.1	0.402525	4.87148e-16	postive
ITIH5	AC018752.1	0.509692	3.47063e-26	postive
MASP2	AC018752.1	0.418481	2.48357e-17	postive
MMP16	AC018752.1	0.418237	2.60242e-17	postive
TLL1	AC018752.1	0.458726	6.50727e-21	postive
ANGPT1	AC018752.1	0.448677	5.66005e-20	postive
ANGPTL1	AC018752.1	0.512309	1.75788e-26	postive
ANGPTL7	AC018752.1	0.416512	3.61729e-17	postive
CCL14	AC018752.1	0.401263	6.12263e-16	postive
CHRDL1	AC018752.1	0.406627	2.30094e-16	postive
FGF10	AC018752.1	0.496081	1.08677e-24	postive
FGF2	AC018752.1	0.465295	1.5215e-21	postive
FGF7	AC018752.1	0.465841	1.34666e-21	postive
FSTL1	AC018752.1	0.433417	1.32187e-18	postive
HCFC2	AC018752.1	0.572368	5.10204e-34	postive
HGF	AC018752.1	0.408286	1.69413e-16	postive
SFRP1	AC018752.1	0.508623	4.57453e-26	postive
WNT9A	AC018752.1	0.477009	1.05338e-22	postive
GPC2	RN7SL832P	0.471469	3.77263e-22	postive
CTSV	AC099518.6	0.603467	1.43192e-38	postive
AREG	AC099518.6	0.54104	6.73152e-30	postive
VWA5B2	LINC02012	0.420232	1.77421e-17	postive
PAPPA2	LINC02012	0.420636	1.64118e-17	postive
IGFBP1	TSPEAR-AS1	0.583407	1.4057e-35	postive
VWCE	TSPEAR-AS1	0.468114	8.07731e-22	postive
F7	TSPEAR-AS1	0.43121	2.05781e-18	postive
S100A7A	TSPEAR-AS1	0.405731	2.71298e-16	postive
BGLAP	AL121894.2	0.406148	2.5131e-16	postive
CST3	AL121894.2	0.491079	3.70852e-24	postive
IGF2	AL121894.2	0.445576	1.08762e-19	postive
WNT6	AL121894.2	0.401007	6.41256e-16	postive
BGLAP	AL450344.2	0.451775	2.92788e-20	postive
COLQ	AL450344.2	0.536283	2.6098e-29	postive
COL4A3	AL450344.2	0.471711	3.56994e-22	postive
CLEC2D	AL450344.2	0.503831	1.55861e-25	postive
ADAMTS10	AL450344.2	0.419741	1.95004e-17	postive
MASP2	AL450344.2	0.496402	1.00376e-24	postive
CCL19	AL450344.2	0.463237	2.40729e-21	postive
CXCL13	AL450344.2	0.459873	5.06029e-21	postive
FLT3LG	AL450344.2	0.476195	1.27232e-22	postive
IL16	AL450344.2	0.413005	7.02191e-17	postive
INSL3	AL450344.2	0.518177	3.74478e-27	postive
LTB	AL450344.2	0.446487	8.98385e-20	postive
BGLAP	AL121655.1	0.422745	1.09092e-17	postive
MASP2	AL121655.1	0.400155	7.47798e-16	postive
HAPLN3	SOCAR	0.433773	1.23028e-18	postive
C1QA	SOCAR	0.491954	2.99671e-24	postive
C1QB	SOCAR	0.482321	3.03214e-23	postive
C1QC	SOCAR	0.467373	9.54593e-22	postive
CLEC2B	SOCAR	0.420227	1.77578e-17	postive
CLEC4A	SOCAR	0.406463	2.37146e-16	postive
CLEC7A	SOCAR	0.424064	8.4389e-18	postive
CTSW	SOCAR	0.463423	2.30967e-21	postive
CCL4	SOCAR	0.550974	3.7016e-31	postive
CCL5	SOCAR	0.420752	1.60471e-17	postive
CXCL9	SOCAR	0.412998	7.03144e-17	postive
TNFSF13B	SOCAR	0.434824	9.95129e-19	postive
AEBP1	LINC00519	0.411903	8.63724e-17	postive
CTHRC1	LINC00519	0.456683	1.01602e-20	postive
IGFBP6	LINC00519	0.402374	5.007e-16	postive
SPARC	LINC00519	0.420205	1.78351e-17	postive
SRPX2	LINC00519	0.537275	1.97078e-29	postive
DCN	LINC00519	0.42362	9.20111e-18	postive
LUM	LINC00519	0.473956	2.13375e-22	postive
CLEC2B	LINC00519	0.500595	3.52804e-25	postive
PLXDC2	LINC00519	0.435137	9.34091e-19	postive
CTSK	LINC00519	0.477506	9.38349e-23	postive
SERPING1	LINC00519	0.42685	4.88675e-18	postive
TIMP2	LINC00519	0.422118	1.23219e-17	postive
FGF1	LINC00519	0.413411	6.50641e-17	postive
SFRP2	LINC00519	0.44859	5.76517e-20	postive
TGFB1	LINC00519	0.424095	8.38835e-18	postive
BGLAP	AC025171.4	0.533647	5.4794e-29	postive
MASP2	AC025171.4	0.410313	1.16244e-16	postive
INSL3	AC025171.4	0.445198	1.17724e-19	postive
CLEC2D	AC023825.2	0.588315	2.72296e-36	postive
SEMA4D	AC023825.2	0.403328	4.20993e-16	postive
CRLF3	AC023825.2	0.445786	1.04085e-19	postive
CXCL13	AC023825.2	0.403765	3.88777e-16	postive
FLT3LG	AC023825.2	0.453596	1.98081e-20	postive
IL15	AC023825.2	0.45239	2.56633e-20	postive
TNFSF13B	AC023825.2	0.429018	3.18407e-18	postive
COL27A1	AL034550.1	0.403753	3.89576e-16	postive
MASP2	ZBTB40-IT1	0.515333	7.95379e-27	postive
LTBP2	PPIC-AS1	0.434007	1.1736e-18	postive
COL8A1	PPIC-AS1	0.414914	4.89836e-17	postive
TIMP3	PPIC-AS1	0.407584	1.92878e-16	postive
COMP	LINC01139	0.455663	1.26786e-20	postive
EMID1	LINC01139	0.470418	4.79252e-22	postive
IGSF10	LINC01139	0.465879	1.33506e-21	postive
VWA5B2	LINC01139	0.431017	2.1385e-18	postive
ADAMTS6	LINC01139	0.408168	1.73151e-16	postive
SERPINA10	LINC01139	0.494983	1.42534e-24	postive
SERPINI1	LINC01139	0.474974	1.68744e-22	postive
BRINP3	LINC01139	0.46258	2.78482e-21	postive
COL11A2	AC139530.1	0.460292	4.61499e-21	postive
COL23A1	LINC01534	0.47759	9.20083e-23	postive
COL4A6	LINC01534	0.429674	2.79463e-18	postive
CHRD	LINC01534	0.430815	2.22672e-18	postive
SHH	LINC01534	0.425029	6.98761e-18	postive
ABI3BP	AC022034.1	0.569975	1.0917e-33	postive
BMPER	AC022034.1	0.404878	3.17256e-16	postive
CRIM1	AC022034.1	0.424975	7.06236e-18	postive
CRISPLD2	AC022034.1	0.46504	1.61094e-21	postive
EMILIN1	AC022034.1	0.472021	3.32541e-22	postive
FBLN5	AC022034.1	0.436368	7.27655e-19	postive
FGL2	AC022034.1	0.526327	4.15502e-28	postive
LAMA2	AC022034.1	0.433097	1.4096e-18	postive
LAMA4	AC022034.1	0.469906	5.38439e-22	postive
LGI4	AC022034.1	0.44584	1.029e-19	postive
LTBP1	AC022034.1	0.50914	4.00285e-26	postive
MFAP4	AC022034.1	0.502268	2.3153e-25	postive
MGP	AC022034.1	0.427567	4.24266e-18	postive
MMRN2	AC022034.1	0.429446	2.92431e-18	postive
NTN1	AC022034.1	0.501221	3.01405e-25	postive
RSPO1	AC022034.1	0.529386	1.79257e-28	postive
RSPO3	AC022034.1	0.472723	2.83181e-22	postive
SLIT2	AC022034.1	0.528521	2.27567e-28	postive
SLIT3	AC022034.1	0.415244	4.60145e-17	postive
SMOC2	AC022034.1	0.52966	1.66214e-28	postive
SPARCL1	AC022034.1	0.558539	3.806e-32	postive
SPON1	AC022034.1	0.447135	7.8381e-20	postive
SVEP1	AC022034.1	0.410263	1.17345e-16	postive
THBS4	AC022034.1	0.444002	1.51123e-19	postive
TNC	AC022034.1	0.514955	8.78584e-27	postive
TNXB	AC022034.1	0.416918	3.3481e-17	postive
COL14A1	AC022034.1	0.400877	6.56518e-16	postive
COL8A2	AC022034.1	0.431561	1.91833e-18	postive
ASPN	AC022034.1	0.438367	4.83997e-19	postive
HSPG2	AC022034.1	0.434417	1.08039e-18	postive
PODN	AC022034.1	0.441233	2.68498e-19	postive
PRELP	AC022034.1	0.474826	1.74621e-22	postive
C1QTNF7	AC022034.1	0.474241	1.99825e-22	postive
CSPG4	AC022034.1	0.497086	8.47246e-25	postive
GREM1	AC022034.1	0.48381	2.13041e-23	postive
PLXNA4	AC022034.1	0.416831	3.40392e-17	postive
SDC3	AC022034.1	0.512166	1.82492e-26	postive
A2M	AC022034.1	0.491012	3.76947e-24	postive
ADAM33	AC022034.1	0.486246	1.19131e-23	postive
ADAMTSL3	AC022034.1	0.53608	2.76428e-29	postive
CTSO	AC022034.1	0.424182	8.24608e-18	postive
ITIH5	AC022034.1	0.548398	7.92642e-31	postive
SERPING1	AC022034.1	0.460984	3.96262e-21	postive
ANGPTL1	AC022034.1	0.568173	1.92846e-33	postive
ANGPTL2	AC022034.1	0.447103	7.89197e-20	postive
ANGPTL7	AC022034.1	0.501434	2.85693e-25	postive
CHRDL1	AC022034.1	0.454015	1.80999e-20	postive
CHRDL2	AC022034.1	0.484479	1.81701e-23	postive
FGF10	AC022034.1	0.454082	1.78406e-20	postive
FGF2	AC022034.1	0.443325	1.74024e-19	postive
FRZB	AC022034.1	0.410334	1.15789e-16	postive
HCFC2	AC022034.1	0.524611	6.6334e-28	postive
ISM1	AC022034.1	0.418611	2.42255e-17	postive
PTN	AC022034.1	0.474437	1.90982e-22	postive
SCUBE1	AC022034.1	0.52869	2.1726e-28	postive
SFRP1	AC022034.1	0.46548	1.45999e-21	postive
TNFSF12	AC022034.1	0.469991	5.2809e-22	postive
WNT9A	AC022034.1	0.46245	2.86639e-21	postive
EFEMP1	AC009318.2	0.463141	2.45918e-21	postive
SMOC1	AC009318.2	0.48205	3.23282e-23	postive
TGFBI	AC009318.2	0.468345	7.6662e-22	postive
HTRA1	AC009318.2	0.453931	1.84292e-20	postive
P4HA3	AC009318.2	0.538163	1.53175e-29	postive
PAPPA	AC009318.2	0.795254	4.47418e-83	postive
SERPINE1	AC009318.2	0.681215	1.82925e-52	postive
BDNF	AC009318.2	0.423494	9.43152e-18	postive
CCL7	AC009318.2	0.559361	2.96206e-32	postive
WNT5B	AC009318.2	0.80695	2.54782e-87	postive
ABI3BP	AC008764.2	0.556158	7.83753e-32	postive
COLQ	AC008764.2	0.541242	6.35228e-30	postive
CRIM1	AC008764.2	0.48118	3.96944e-23	postive
CRISPLD1	AC008764.2	0.433579	1.27926e-18	postive
CRISPLD2	AC008764.2	0.440858	2.90111e-19	postive
ECM2	AC008764.2	0.445334	1.14417e-19	postive
EMILIN1	AC008764.2	0.469539	5.85203e-22	postive
FBLN5	AC008764.2	0.467728	8.81218e-22	postive
FGL2	AC008764.2	0.431368	1.99363e-18	postive
GAS6	AC008764.2	0.409413	1.37446e-16	postive
HMCN1	AC008764.2	0.404878	3.17207e-16	postive
HMCN2	AC008764.2	0.415187	4.65175e-17	postive
LAMA2	AC008764.2	0.431899	1.79291e-18	postive
LAMA4	AC008764.2	0.428244	3.71169e-18	postive
LAMB2	AC008764.2	0.404564	3.35996e-16	postive
LGI2	AC008764.2	0.445069	1.20952e-19	postive
LGI4	AC008764.2	0.46918	6.34796e-22	postive
LTBP1	AC008764.2	0.495316	1.31302e-24	postive
LTBP4	AC008764.2	0.519218	2.83688e-27	postive
MFAP4	AC008764.2	0.510479	2.83e-26	postive
MGP	AC008764.2	0.439703	3.67971e-19	postive
MMRN2	AC008764.2	0.424218	8.18902e-18	postive
NTN1	AC008764.2	0.492925	2.36318e-24	postive
PAPLN	AC008764.2	0.482499	2.90691e-23	postive
RSPO1	AC008764.2	0.46618	1.248e-21	postive
RSPO3	AC008764.2	0.485715	1.35275e-23	postive
SLIT2	AC008764.2	0.520446	2.04262e-27	postive
SLIT3	AC008764.2	0.487705	8.3928e-24	postive
SMOC2	AC008764.2	0.487815	8.17346e-24	postive
SNED1	AC008764.2	0.434711	1.01806e-18	postive
SPARCL1	AC008764.2	0.502274	2.3115e-25	postive
SPON1	AC008764.2	0.455801	1.23042e-20	postive
SRPX	AC008764.2	0.408391	1.6614e-16	postive
SVEP1	AC008764.2	0.471663	3.6091e-22	postive
THBS4	AC008764.2	0.408139	1.74082e-16	postive
TNXB	AC008764.2	0.476828	1.09852e-22	postive
COL14A1	AC008764.2	0.500467	3.64305e-25	postive
COL21A1	AC008764.2	0.428708	3.38568e-18	postive
COL4A3	AC008764.2	0.468085	8.13045e-22	postive
COL8A2	AC008764.2	0.436641	6.8834e-19	postive
HSPG2	AC008764.2	0.415781	4.15586e-17	postive
OGN	AC008764.2	0.482892	2.64883e-23	postive
OMD	AC008764.2	0.452508	2.50228e-20	postive
PODN	AC008764.2	0.507979	5.40008e-26	postive
PRELP	AC008764.2	0.514094	1.10185e-26	postive
ANXA6	AC008764.2	0.4188	2.33618e-17	postive
C1QTNF2	AC008764.2	0.472523	2.96472e-22	postive
C1QTNF4	AC008764.2	0.501535	2.785e-25	postive
C1QTNF7	AC008764.2	0.552871	2.10404e-31	postive
COLEC12	AC008764.2	0.402092	5.26989e-16	postive
CSPG4	AC008764.2	0.456727	1.00645e-20	postive
GREM1	AC008764.2	0.402925	4.53032e-16	postive
PLXNA4	AC008764.2	0.442084	2.25169e-19	postive
SDC3	AC008764.2	0.4145	5.29711e-17	postive
SEMA3G	AC008764.2	0.418379	2.53281e-17	postive
A2M	AC008764.2	0.471474	3.76785e-22	postive
ADAM19	AC008764.2	0.453894	1.8577e-20	postive
ADAM33	AC008764.2	0.624131	6.981e-42	postive
ADAMTS10	AC008764.2	0.581217	2.89812e-35	postive
ADAMTSL1	AC008764.2	0.437222	6.11475e-19	postive
ADAMTSL3	AC008764.2	0.550033	4.89323e-31	postive
CTSO	AC008764.2	0.421902	1.28478e-17	postive
ITIH5	AC008764.2	0.579538	5.02802e-35	postive
MASP2	AC008764.2	0.459703	5.25335e-21	postive
MMP23B	AC008764.2	0.432712	1.52315e-18	postive
TIMP3	AC008764.2	0.417616	2.93071e-17	postive
ANGPTL1	AC008764.2	0.453214	2.15049e-20	postive
ANGPTL7	AC008764.2	0.437262	6.06562e-19	postive
CCL14	AC008764.2	0.449879	4.38654e-20	postive
CHRDL1	AC008764.2	0.553718	1.63321e-31	postive
DHH	AC008764.2	0.40823	1.7118e-16	postive
FGF2	AC008764.2	0.444954	1.23901e-19	postive
FLT3LG	AC008764.2	0.468599	7.23941e-22	postive
FRZB	AC008764.2	0.511666	2.07883e-26	postive
GDF7	AC008764.2	0.449245	5.01832e-20	postive
HCFC2	AC008764.2	0.441626	2.47548e-19	postive
IL16	AC008764.2	0.410217	1.18339e-16	postive
PIK3IP1	AC008764.2	0.492832	2.41798e-24	postive
SCUBE1	AC008764.2	0.407364	2.00892e-16	postive
SFRP1	AC008764.2	0.435025	9.55427e-19	postive
TNFSF12	AC008764.2	0.401023	6.3946e-16	postive
WNT2B	AC008764.2	0.416428	3.67546e-17	postive
WNT9A	AC008764.2	0.418071	2.68661e-17	postive
BGLAP	AC090198.1	0.465721	1.38331e-21	postive
MASP2	AC090198.1	0.414927	4.88654e-17	postive
BGLAP	Z98200.1	0.403349	4.19381e-16	postive
BGLAP	TMEM147-AS1	0.420272	1.76057e-17	postive
VWCE	TMEM147-AS1	0.406382	2.40724e-16	postive
ADAMTS13	TMEM147-AS1	0.449263	4.99935e-20	postive
FGFBP3	AC009065.4	0.428344	3.63876e-18	postive
LTBP3	AL161729.1	0.462138	3.07084e-21	postive
SEMA4C	AL161729.1	0.413154	6.82906e-17	postive
SEMA6C	AL161729.1	0.524712	6.45399e-28	postive
GDF6	AL161729.1	0.435765	8.22356e-19	postive
NGF	AL161729.1	0.409964	1.24061e-16	postive
NODAL	AL161729.1	0.507231	6.54352e-26	postive
S100A6	AL161729.1	-0.40249	4.90249e-16	negative
COLQ	ERVK13-1	0.466731	1.10287e-21	postive
MASP2	ERVK13-1	0.435566	8.56254e-19	postive
EGFL8	ERVK13-1	0.410421	1.13929e-16	postive
BGLAP	AC015849.3	0.574894	2.2699e-34	postive
MASP2	AC015849.3	0.412247	8.09746e-17	postive
EGFL8	AC015849.3	0.525946	4.61167e-28	postive
COLQ	AL132989.1	0.507216	6.56832e-26	postive
COL4A3	AL132989.1	0.451936	2.82827e-20	postive
CLEC2D	AL132989.1	0.558817	3.49721e-32	postive
ADAMTS10	AL132989.1	0.423639	9.16792e-18	postive
MASP2	AL132989.1	0.6055	6.93209e-39	postive
CRLF3	AL132989.1	0.421556	1.37397e-17	postive
EGFL8	AL132989.1	0.497904	6.91344e-25	postive
IL16	AL132989.1	0.412381	7.89548e-17	postive
TNFSF8	AL132989.1	0.413229	6.73308e-17	postive
BGLAP	AC068491.2	0.409002	1.48352e-16	postive
MASP2	AP001793.1	0.427509	4.29194e-18	postive
SLIT1	AC005696.4	0.56219	1.24342e-32	postive
SEMA3A	AC005696.4	0.522787	1.08768e-27	postive
ADAM22	AC005696.4	0.640049	1.3124e-44	postive
MMP24	AC005696.4	0.504287	1.3881e-25	postive
GDNF	AC005696.4	0.646389	9.70486e-46	postive
BGLAP	AC015727.1	0.450745	3.64749e-20	postive
COLQ	AC015727.1	0.556096	7.98535e-32	postive
COL4A3	AC015727.1	0.416419	3.68166e-17	postive
CLEC2D	AC015727.1	0.457487	8.52996e-21	postive
MASP2	AC015727.1	0.493089	2.27015e-24	postive
CCL19	AC015727.1	0.420733	1.61066e-17	postive
CXCL13	AC015727.1	0.420554	1.66743e-17	postive
FLT3LG	AC015727.1	0.500582	3.53963e-25	postive
INSL3	AC015727.1	0.407727	1.87872e-16	postive
LTB	AC015727.1	0.407726	1.87898e-16	postive
BGLAP	AC093535.1	0.405615	2.77156e-16	postive
EGFL8	AC093535.1	0.407486	1.96401e-16	postive
COLQ	CHRM3-AS2	0.539257	1.12155e-29	postive
COL4A3	CHRM3-AS2	0.422066	1.2446e-17	postive
CLEC2D	CHRM3-AS2	0.75918	1.48159e-71	postive
SEMA4D	CHRM3-AS2	0.497715	7.24616e-25	postive
CCL19	CHRM3-AS2	0.631371	4.20494e-43	postive
CCL21	CHRM3-AS2	0.81636	5.94576e-91	postive
CRLF3	CHRM3-AS2	0.448828	5.48139e-20	postive
CXCL13	CHRM3-AS2	0.485024	1.59546e-23	postive
FLT3LG	CHRM3-AS2	0.53276	7.02331e-29	postive
IL16	CHRM3-AS2	0.655407	2.14337e-47	postive
INSL3	CHRM3-AS2	0.530547	1.30031e-28	postive
LTA	CHRM3-AS2	0.562516	1.12431e-32	postive
LTB	CHRM3-AS2	0.619193	4.54784e-41	postive
PIK3IP1	CHRM3-AS2	0.470367	4.8484e-22	postive
TNFSF8	CHRM3-AS2	0.60463	9.46129e-39	postive
PLXNB1	AC022150.2	0.414713	5.08878e-17	postive
CLEC2D	AC246787.2	0.552232	2.54632e-31	postive
SEMA4D	AC246787.2	0.41972	1.95801e-17	postive
CCL19	AC246787.2	0.500727	3.41309e-25	postive
CXCL13	AC246787.2	0.55944	2.89193e-32	postive
FLT3LG	AC246787.2	0.433257	1.36511e-18	postive
IL16	AC246787.2	0.727905	4.22162e-63	postive
LTA	AC246787.2	0.65539	2.15924e-47	postive
LTB	AC246787.2	0.565796	4.06181e-33	postive
TNFSF8	AC246787.2	0.558748	3.57098e-32	postive
FGL1	AL512625.2	0.441744	2.41575e-19	postive
VWA5B2	AL512625.2	0.511921	1.94504e-26	postive
PAPPA2	AL512625.2	0.482628	2.81963e-23	postive
SERPINI1	AL512625.2	0.52019	2.18767e-27	postive
SEMA7A	AL355916.1	0.412927	7.12663e-17	postive
CST6	AL355916.1	0.433202	1.38021e-18	postive
SERPINE1	AL355916.1	0.484537	1.79208e-23	postive
WNT5B	AL355916.1	0.408325	1.68193e-16	postive
S100P	AC108451.2	0.405254	2.96146e-16	postive
EMILIN2	AC133065.1	0.531696	9.44965e-29	postive
ANXA6	AC133065.1	0.456825	9.85116e-21	postive
CLEC17A	AC133065.1	0.892666	3.72855e-131	postive
CLEC2D	AC133065.1	0.67284	9.19513e-51	postive
SEMA4A	AC133065.1	0.640492	1.09621e-44	postive
ADAM19	AC133065.1	0.422176	1.21849e-17	postive
F13A1	AC133065.1	0.439622	3.74181e-19	postive
SERPINA9	AC133065.1	0.742279	7.80081e-67	postive
SERPINB9	AC133065.1	0.561097	1.74067e-32	postive
ANGPTL6	AC133065.1	0.668637	6.25836e-50	postive
CCL19	AC133065.1	0.40121	6.18181e-16	postive
CCL22	AC133065.1	0.459	6.12789e-21	postive
CRLF3	AC133065.1	0.636453	5.59677e-44	postive
CXCL13	AC133065.1	0.501309	2.94829e-25	postive
EBI3	AC133065.1	0.768184	3.10995e-74	postive
IL16	AC133065.1	0.478902	6.77499e-23	postive
LTA	AC133065.1	0.467017	1.03426e-21	postive
LTB	AC133065.1	0.428396	3.60136e-18	postive
TNFSF8	AC133065.1	0.404875	3.17381e-16	postive
EGFL8	AC087276.1	0.471773	3.51966e-22	postive
COMP	AL161891.1	0.427192	4.56889e-18	postive
SLIT1	AL161891.1	0.405551	2.80409e-16	postive
TSPEAR	AL161891.1	0.449646	4.60916e-20	postive
FREM2	AL161891.1	0.466782	1.09031e-21	postive
ADAMTS6	AL161891.1	0.410785	1.06458e-16	postive
COLQ	AC012557.1	0.401117	6.28702e-16	postive
CLEC2D	AC012557.1	0.404781	3.22917e-16	postive
MASP2	AC012557.1	0.515871	6.90113e-27	postive
VWCE	AL117332.1	0.452178	2.68548e-20	postive
CST3	AL117332.1	0.465199	1.5547e-21	postive
MST1	AL117332.1	0.408173	1.72987e-16	postive
COLQ	AC011450.1	0.469237	6.26597e-22	postive
COL4A3	AC011450.1	0.469233	6.27131e-22	postive
CLEC17A	AC011450.1	0.493478	2.06405e-24	postive
CLEC2D	AC011450.1	0.504072	1.46604e-25	postive
ADAMTS10	AC011450.1	0.412273	8.05722e-17	postive
MASP2	AC011450.1	0.433816	1.21978e-18	postive
CRLF3	AC011450.1	0.426561	5.1729e-18	postive
CXCL13	AC011450.1	0.410338	1.15701e-16	postive
FLT3LG	AC011450.1	0.428715	3.38077e-18	postive
IL16	AC011450.1	0.419778	1.93628e-17	postive
PRSS3	B4GALT1-AS1	0.406135	2.51919e-16	postive
BGLAP	AL022328.2	0.469728	5.60604e-22	postive
MASP2	AL022328.2	0.451284	3.25159e-20	postive
EGFL8	AL022328.2	0.51274	1.57095e-26	postive
EMILIN2	ITGB2-AS1	0.483693	2.1906e-23	postive
ANXA6	ITGB2-AS1	0.432093	1.7245e-18	postive
CLEC17A	ITGB2-AS1	0.820716	1.05126e-92	postive
CLEC2D	ITGB2-AS1	0.769069	1.67045e-74	postive
CLEC7A	ITGB2-AS1	0.415648	4.26264e-17	postive
SEMA4A	ITGB2-AS1	0.651144	1.32129e-46	postive
ADAM19	ITGB2-AS1	0.428559	3.48672e-18	postive
SERPINA9	ITGB2-AS1	0.627724	1.74758e-42	postive
SERPINB9	ITGB2-AS1	0.535492	3.2625e-29	postive
ANGPTL6	ITGB2-AS1	0.739181	5.22062e-66	postive
CBLN3	ITGB2-AS1	0.417938	2.75568e-17	postive
CCL19	ITGB2-AS1	0.526681	3.77183e-28	postive
CCL21	ITGB2-AS1	0.424962	7.08092e-18	postive
CCL22	ITGB2-AS1	0.507151	6.67982e-26	postive
CRLF3	ITGB2-AS1	0.619952	3.41673e-41	postive
CXCL13	ITGB2-AS1	0.570199	1.01702e-33	postive
EBI3	ITGB2-AS1	0.799051	2.01281e-84	postive
FLT3LG	ITGB2-AS1	0.45214	2.70774e-20	postive
IL16	ITGB2-AS1	0.607885	2.93848e-39	postive
LTA	ITGB2-AS1	0.634458	1.24068e-43	postive
LTB	ITGB2-AS1	0.544769	2.29156e-30	postive
TNFSF8	ITGB2-AS1	0.533484	5.7363e-29	postive
NELL1	FOXN3-AS1	0.432105	1.72014e-18	postive
VWA2	FOXN3-AS1	0.430988	2.15115e-18	postive
COL23A1	FOXN3-AS1	0.617308	9.21954e-41	postive
COL4A5	FOXN3-AS1	0.418865	2.30745e-17	postive
COL4A6	FOXN3-AS1	0.529394	1.78887e-28	postive
CLEC2L	FOXN3-AS1	0.417367	3.07304e-17	postive
ADAM23	FOXN3-AS1	0.445154	1.18824e-19	postive
CTSF	FOXN3-AS1	0.490035	4.78004e-24	postive
CHRD	FOXN3-AS1	0.667846	8.94343e-50	postive
SHH	FOXN3-AS1	0.681937	1.29722e-52	postive
BGLAP	AC002558.3	0.419829	1.91747e-17	postive
EGFL8	AC002558.3	0.419674	1.97525e-17	postive
HAPLN3	BHLHE40-AS1	0.410273	1.17122e-16	postive
C1QB	BHLHE40-AS1	0.400278	7.31472e-16	postive
MASP2	AC011379.2	0.407902	1.8189e-16	postive
EGFL8	AC011379.2	0.404816	3.20852e-16	postive
SEMA3D	AC090425.3	0.426155	5.60287e-18	postive
BGLAP	AC092903.2	0.419162	2.17968e-17	postive
CTSV	AC092903.2	0.525679	4.95991e-28	postive
AREG	AC092903.2	0.491738	3.15876e-24	postive
VWA1	AL451085.2	0.437515	5.7606e-19	postive
ANXA9	AL451085.2	0.408278	1.6966e-16	postive
GPC2	AL451085.2	0.484952	1.62329e-23	postive
EGFL7	AL451085.2	0.512087	1.86304e-26	postive
VEGFB	AL451085.2	0.428179	3.75927e-18	postive
MST1P2	AL451085.2	0.400322	7.25671e-16	postive
EGFL8	AC109460.2	0.476558	1.16967e-22	postive
BGLAP	AL096701.3	0.497733	7.21417e-25	postive
MASP2	AL096701.3	0.41178	8.83838e-17	postive
EGFL8	AL096701.3	0.450423	3.90705e-20	postive
BGLAP	AC108727.1	0.502282	2.30685e-25	postive
EGFL8	AC108727.1	0.45632	1.09934e-20	postive
ABI3BP	MACORIS	0.492389	2.69472e-24	postive
ECM2	MACORIS	0.517261	4.77549e-27	postive
EFEMP2	MACORIS	0.437599	5.66284e-19	postive
FBLN5	MACORIS	0.503699	1.61144e-25	postive
IGFBP7	MACORIS	0.570427	9.45988e-34	postive
LGI4	MACORIS	0.442134	2.22811e-19	postive
LTBP1	MACORIS	0.404555	3.36551e-16	postive
MFAP4	MACORIS	0.473871	2.17603e-22	postive
MFAP5	MACORIS	0.419153	2.18317e-17	postive
MGP	MACORIS	0.593744	4.28813e-37	postive
RSPO3	MACORIS	0.413767	6.0839e-17	postive
SLIT2	MACORIS	0.471367	3.86089e-22	postive
SPARCL1	MACORIS	0.454974	1.47167e-20	postive
ASPN	MACORIS	0.418005	2.72065e-17	postive
DCN	MACORIS	0.446658	8.66647e-20	postive
LUM	MACORIS	0.409725	1.29708e-16	postive
OGN	MACORIS	0.435612	8.48355e-19	postive
OMD	MACORIS	0.450318	3.99534e-20	postive
PODN	MACORIS	0.407936	1.80745e-16	postive
PRELP	MACORIS	0.460569	4.34179e-21	postive
C1QTNF2	MACORIS	0.500402	3.70264e-25	postive
C1QTNF4	MACORIS	0.490172	4.62297e-24	postive
C1QTNF7	MACORIS	0.438549	4.66298e-19	postive
CLEC10A	MACORIS	0.416163	3.86544e-17	postive
CLEC1A	MACORIS	0.448022	6.50135e-20	postive
CLEC2B	MACORIS	0.566413	3.34997e-33	postive
CLEC2D	MACORIS	0.425	7.02781e-18	postive
CLEC3B	MACORIS	0.40542	2.87222e-16	postive
COLEC12	MACORIS	0.429202	3.06958e-18	postive
EMCN	MACORIS	0.423342	9.71357e-18	postive
PLXDC2	MACORIS	0.429386	2.95936e-18	postive
A2M	MACORIS	0.420734	1.61037e-17	postive
ADAM33	MACORIS	0.436448	7.15901e-19	postive
ADAMTS10	MACORIS	0.462568	2.79226e-21	postive
ADAMTSL3	MACORIS	0.468331	7.69131e-22	postive
CTSO	MACORIS	0.458048	7.54658e-21	postive
SERPINF1	MACORIS	0.406891	2.19206e-16	postive
SERPING1	MACORIS	0.507887	5.52863e-26	postive
CCL14	MACORIS	0.449138	5.13386e-20	postive
CCL19	MACORIS	0.441367	2.61168e-19	postive
FLT3LG	MACORIS	0.570042	1.06903e-33	postive
FRZB	MACORIS	0.47168	3.59459e-22	postive
FSTL1	MACORIS	0.405968	2.59769e-16	postive
IL16	MACORIS	0.404194	3.5948e-16	postive
ISM1	MACORIS	0.442215	2.19108e-19	postive
PIK3IP1	MACORIS	0.404815	3.2091e-16	postive
SFRP1	MACORIS	0.412043	8.4129e-17	postive
TNFSF12	MACORIS	0.523088	1.00252e-27	postive
TNFSF14	MACORIS	0.411081	1.00722e-16	postive
TNFSF8	MACORIS	0.427373	4.408e-18	postive
VEGFC	MACORIS	0.422318	1.18528e-17	postive
ABI3BP	AC024075.3	0.496738	9.23613e-25	postive
COLQ	AC024075.3	0.537363	1.92241e-29	postive
ECM2	AC024075.3	0.400267	7.32873e-16	postive
LAMA4	AC024075.3	0.406974	2.15871e-16	postive
LGI2	AC024075.3	0.417261	3.13621e-17	postive
LTBP1	AC024075.3	0.452394	2.56421e-20	postive
LTBP4	AC024075.3	0.489952	4.87637e-24	postive
MFAP4	AC024075.3	0.411955	8.55303e-17	postive
NTN1	AC024075.3	0.405378	2.89459e-16	postive
PAPLN	AC024075.3	0.46051	4.39934e-21	postive
RSPO3	AC024075.3	0.426245	5.50472e-18	postive
SLIT2	AC024075.3	0.453872	1.86663e-20	postive
SLIT3	AC024075.3	0.427818	4.03782e-18	postive
SNED1	AC024075.3	0.408525	1.62066e-16	postive
SPARCL1	AC024075.3	0.448071	6.43408e-20	postive
SVEP1	AC024075.3	0.416868	3.37987e-17	postive
TNXB	AC024075.3	0.444479	1.36824e-19	postive
COL14A1	AC024075.3	0.446821	8.37423e-20	postive
COL21A1	AC024075.3	0.417542	2.97212e-17	postive
COL4A3	AC024075.3	0.512585	1.63566e-26	postive
OGN	AC024075.3	0.449023	5.25955e-20	postive
PRELP	AC024075.3	0.402411	4.97321e-16	postive
C1QTNF7	AC024075.3	0.467925	8.43018e-22	postive
CLEC2D	AC024075.3	0.412402	7.86518e-17	postive
A2M	AC024075.3	0.436912	6.51425e-19	postive
ADAM19	AC024075.3	0.421938	1.27588e-17	postive
ADAM33	AC024075.3	0.575241	2.03001e-34	postive
ADAMTS10	AC024075.3	0.547022	1.18743e-30	postive
ADAMTSL1	AC024075.3	0.427789	4.06077e-18	postive
ADAMTSL3	AC024075.3	0.505669	9.76104e-26	postive
ITIH5	AC024075.3	0.49883	5.48878e-25	postive
MASP2	AC024075.3	0.549581	5.59266e-31	postive
CCL14	AC024075.3	0.407454	1.97562e-16	postive
CHRDL1	AC024075.3	0.465601	1.42085e-21	postive
FLT3LG	AC024075.3	0.411946	8.56705e-17	postive
GDF7	AC024075.3	0.410799	1.06177e-16	postive
HCFC2	AC024075.3	0.421076	1.50761e-17	postive
PIK3IP1	AC024075.3	0.433791	1.22578e-18	postive
BGLAP	AP001469.3	0.465842	1.3463e-21	postive
RSPO4	DSCR8	0.483896	2.08718e-23	postive
GPC2	DSCR8	0.405453	2.85498e-16	postive
XCL1	DSCR8	0.476391	1.21591e-22	postive
COL11A2	AC016705.2	0.415104	4.72497e-17	postive
FGF3	AC016705.2	0.409777	1.28454e-16	postive
INSL3	AC004034.1	0.511413	2.22054e-26	postive
CHAD	AC116407.1	0.402972	4.49153e-16	postive
COLQ	AC104532.2	0.448929	5.36581e-20	postive
BGLAP	AL162390.1	0.467938	8.40482e-22	postive
FLT3LG	AC104984.5	0.400388	7.17099e-16	postive
SEMA3D	AC006213.3	0.519449	2.66719e-27	postive
BGLAP	AC006504.7	0.42438	7.93397e-18	postive
MFAP3	AC011511.3	-0.446728	8.53956e-20	negative
BGLAP	HNF1A-AS1	0.476222	1.26447e-22	postive
IL19	LINC02005	0.555913	8.43957e-32	postive
COL9A3	LINC01315	0.431532	1.92937e-18	postive
BMP4	LINC01315	0.400739	6.73142e-16	postive
INHBB	LINC01315	0.454112	1.77255e-20	postive
BGLAP	AC139792.1	0.541498	5.90201e-30	postive
XCL1	AC139792.1	0.440224	3.30607e-19	postive
BGLAP	AC079035.1	0.421309	1.44119e-17	postive
COMP	AL606970.1	0.472705	2.84388e-22	postive
EMID1	AL606970.1	0.47306	2.62132e-22	postive
SLIT1	AL606970.1	0.460184	4.72566e-21	postive
FREM2	AL606970.1	0.500038	4.05691e-25	postive
F10	AL606970.1	0.454443	1.65025e-20	postive
F7	AL606970.1	0.426256	5.49323e-18	postive
SERPINA10	AL606970.1	0.402701	4.7183e-16	postive
IGF2	AL606970.1	0.497991	6.76519e-25	postive
IGFBP1	TSPEAR-AS2	0.568889	1.5389e-33	postive
VWCE	TSPEAR-AS2	0.508175	5.13351e-26	postive
COL26A1	TSPEAR-AS2	0.413788	6.05947e-17	postive
F7	TSPEAR-AS2	0.480918	4.22227e-23	postive
S100A7A	TSPEAR-AS2	0.421097	1.5013e-17	postive
LGALS1	DNMBP-AS1	-0.424232	8.16653e-18	negative
ANXA7	AL731563.3	0.519331	2.75255e-27	postive
MASP2	AL021878.2	0.412649	7.50846e-17	postive
EGFL8	AL021878.2	0.441589	2.49439e-19	postive
MUC1	AL121839.2	0.421838	1.30094e-17	postive
IL17D	AC092720.1	0.43098	2.15449e-18	postive
ABI3BP	LINC01579	0.516495	5.85021e-27	postive
BMPER	LINC01579	0.600488	4.1076e-38	postive
DPT	LINC01579	0.503385	1.74524e-25	postive
EMILIN1	LINC01579	0.412056	8.39166e-17	postive
LAMA4	LINC01579	0.444629	1.32611e-19	postive
LGI2	LINC01579	0.481707	3.50507e-23	postive
LGI4	LINC01579	0.541784	5.4352e-30	postive
LTBP1	LINC01579	0.503874	1.54165e-25	postive
LTBP3	LINC01579	0.442668	1.99464e-19	postive
MFAP4	LINC01579	0.541869	5.30454e-30	postive
MGP	LINC01579	0.439983	3.47439e-19	postive
NTN1	LINC01579	0.438998	4.25339e-19	postive
RSPO1	LINC01579	0.449105	5.16977e-20	postive
SLIT2	LINC01579	0.417671	2.89964e-17	postive
SMOC2	LINC01579	0.565214	4.8705e-33	postive
SPARCL1	LINC01579	0.656767	1.19248e-47	postive
TNC	LINC01579	0.456001	1.1781e-20	postive
COL21A1	LINC01579	0.451263	3.26608e-20	postive
COL4A5	LINC01579	0.48962	5.28586e-24	postive
COL4A6	LINC01579	0.41987	1.90217e-17	postive
ASPN	LINC01579	0.407969	1.7965e-16	postive
KERA	LINC01579	0.551879	2.82851e-31	postive
PRELP	LINC01579	0.612269	5.95539e-40	postive
C1QTNF2	LINC01579	0.493866	1.8764e-24	postive
C1QTNF4	LINC01579	0.437205	6.13662e-19	postive
C1QTNF7	LINC01579	0.482981	2.59328e-23	postive
CSPG4	LINC01579	0.514702	9.39038e-27	postive
SDC3	LINC01579	0.444273	1.42842e-19	postive
SEMA4C	LINC01579	0.421196	1.47298e-17	postive
ADAM33	LINC01579	0.560862	1.87078e-32	postive
ADAMTS8	LINC01579	0.517322	4.70003e-27	postive
ADAMTSL3	LINC01579	0.500693	3.44215e-25	postive
ITIH5	LINC01579	0.457244	8.99313e-21	postive
ANGPT1	LINC01579	0.596415	1.70479e-37	postive
ANGPTL1	LINC01579	0.657002	1.07721e-47	postive
ANGPTL2	LINC01579	0.42292	1.05461e-17	postive
ANGPTL7	LINC01579	0.573226	3.87825e-34	postive
BMP3	LINC01579	0.6526	7.12406e-47	postive
CCL14	LINC01579	0.406752	2.24896e-16	postive
CHRDL2	LINC01579	0.492098	2.89298e-24	postive
CTF1	LINC01579	0.468037	8.21967e-22	postive
FGF10	LINC01579	0.584114	1.1118e-35	postive
FGF2	LINC01579	0.54858	7.51325e-31	postive
FRZB	LINC01579	0.446255	9.43276e-20	postive
HCFC2	LINC01579	0.479635	5.70627e-23	postive
IL17B	LINC01579	0.415601	4.30089e-17	postive
ISM1	LINC01579	0.558208	4.2102e-32	postive
PTN	LINC01579	0.566497	3.2628e-33	postive
SCUBE2	LINC01579	0.442153	2.21933e-19	postive
SFRP1	LINC01579	0.435226	9.17329e-19	postive
TNFSF12	LINC01579	0.477865	8.63017e-23	postive
WNT9A	LINC01579	0.57848	7.10279e-35	postive
ABI3BP	AC079921.2	0.566166	3.61861e-33	postive
COLQ	AC079921.2	0.476554	1.17058e-22	postive
DPT	AC079921.2	0.421259	1.45507e-17	postive
EMILIN1	AC079921.2	0.417917	2.76655e-17	postive
FGL2	AC079921.2	0.413092	6.90824e-17	postive
LAMA4	AC079921.2	0.527494	3.01835e-28	postive
LGI2	AC079921.2	0.451668	2.99539e-20	postive
LGI4	AC079921.2	0.427083	4.66807e-18	postive
LTBP1	AC079921.2	0.488197	7.45476e-24	postive
MFAP4	AC079921.2	0.508735	4.44425e-26	postive
NID1	AC079921.2	0.411705	8.96231e-17	postive
PAPLN	AC079921.2	0.542431	4.51058e-30	postive
SPARCL1	AC079921.2	0.542978	3.85111e-30	postive
TNC	AC079921.2	0.594446	3.36798e-37	postive
COL21A1	AC079921.2	0.436153	7.60053e-19	postive
COL6A2	AC079921.2	0.407262	2.04681e-16	postive
HSPG2	AC079921.2	0.416285	3.77657e-17	postive
PRELP	AC079921.2	0.451663	2.99864e-20	postive
ANXA6	AC079921.2	0.412032	8.42955e-17	postive
CLEC2D	AC079921.2	0.443852	1.55945e-19	postive
CSPG4	AC079921.2	0.553911	1.54114e-31	postive
SDC3	AC079921.2	0.457442	8.61303e-21	postive
ADAM19	AC079921.2	0.542333	4.63957e-30	postive
ADAM33	AC079921.2	0.536571	2.4058e-29	postive
ADAMTS10	AC079921.2	0.50258	2.13965e-25	postive
ADAMTSL1	AC079921.2	0.406937	2.17325e-16	postive
ADAMTSL3	AC079921.2	0.471116	4.08885e-22	postive
ITIH5	AC079921.2	0.541686	5.5908e-30	postive
ANGPT1	AC079921.2	0.413808	6.03664e-17	postive
ANGPTL1	AC079921.2	0.557171	5.76864e-32	postive
ANGPTL2	AC079921.2	0.402972	4.49181e-16	postive
ANGPTL7	AC079921.2	0.440305	3.25123e-19	postive
BMP3	AC079921.2	0.450439	3.89308e-20	postive
FGF10	AC079921.2	0.506948	7.0372e-26	postive
FGF2	AC079921.2	0.471661	3.61038e-22	postive
FLT3LG	AC079921.2	0.439004	4.24735e-19	postive
HCFC2	AC079921.2	0.56936	1.32631e-33	postive
IL17B	AC079921.2	0.422415	1.16318e-17	postive
PTN	AC079921.2	0.451209	3.30422e-20	postive
SCUBE1	AC079921.2	0.412925	7.12951e-17	postive
WNT9A	AC079921.2	0.436047	7.7659e-19	postive
BGLAP	AL513534.2	0.462476	2.84946e-21	postive
COLQ	AL513534.2	0.417059	3.25929e-17	postive
HPX	AL513534.2	0.404843	3.19244e-16	postive
MASP2	AL513534.2	0.404998	3.10316e-16	postive
ANGPT1	AL513534.2	0.461964	3.19185e-21	postive
EGFL8	AL513534.2	0.407976	1.79406e-16	postive
BGLAP	AP000873.3	0.486107	1.23157e-23	postive
COLQ	AP000873.3	0.412937	7.11315e-17	postive
CLEC2D	AP000873.3	0.435896	8.00806e-19	postive
MASP2	AP000873.3	0.441385	2.60171e-19	postive
EGFL8	AP000873.3	0.442307	2.14987e-19	postive
INSL3	AP000873.3	0.406471	2.36832e-16	postive
BGLAP	AC007390.1	0.467085	1.01856e-21	postive
COLQ	AC007390.1	0.428622	3.4438e-18	postive
MASP2	AC007390.1	0.55909	3.21771e-32	postive
EGFL8	AC007390.1	0.459944	4.98201e-21	postive
BGLAP	C1orf195	0.402531	4.86645e-16	postive
EGFL8	C1orf195	0.426152	5.60617e-18	postive
HAPLN1	AC109439.1	0.721203	1.93068e-61	postive
FGF18	AC109439.1	0.502427	2.224e-25	postive
BGLAP	AC067817.2	0.400948	6.48168e-16	postive
EGFL8	AC067817.2	0.42095	1.54458e-17	postive
FLT3LG	AC067817.2	0.415364	4.49864e-17	postive
LAMA3	SH3PXD2A-AS1	0.457819	7.93355e-21	postive
LAMB3	SH3PXD2A-AS1	0.445549	1.0939e-19	postive
LAMC2	SH3PXD2A-AS1	0.481688	3.52081e-23	postive
COL17A1	SH3PXD2A-AS1	0.496647	9.44656e-25	postive
ANXA8	SH3PXD2A-AS1	0.568754	1.60556e-33	postive
ANXA8L1	SH3PXD2A-AS1	0.562925	9.90787e-33	postive
CD109	SH3PXD2A-AS1	0.45984	5.09719e-21	postive
CST6	SH3PXD2A-AS1	0.462451	2.86542e-21	postive
IFNE	SH3PXD2A-AS1	0.532104	8.43466e-29	postive
S100A16	SH3PXD2A-AS1	0.412671	7.47822e-17	postive
TGFA	SH3PXD2A-AS1	0.440507	3.11872e-19	postive
COLQ	AC027097.2	0.550516	4.24105e-31	postive
PAPLN	AC027097.2	0.45736	8.76809e-21	postive
COL4A3	AC027097.2	0.527956	2.65884e-28	postive
CLEC2D	AC027097.2	0.660424	2.42738e-48	postive
SEMA4D	AC027097.2	0.414439	5.35897e-17	postive
ADAM19	AC027097.2	0.407299	2.033e-16	postive
ADAMTS10	AC027097.2	0.492968	2.33887e-24	postive
MASP2	AC027097.2	0.475391	1.53247e-22	postive
CCL19	AC027097.2	0.576376	1.40669e-34	postive
CCL21	AC027097.2	0.449636	4.61852e-20	postive
CRLF3	AC027097.2	0.469003	6.60729e-22	postive
CXCL13	AC027097.2	0.641326	7.80623e-45	postive
FLT3LG	AC027097.2	0.546104	1.55331e-30	postive
GDF7	AC027097.2	0.40464	3.31324e-16	postive
IL16	AC027097.2	0.636506	5.47921e-44	postive
LTA	AC027097.2	0.556194	7.75341e-32	postive
LTB	AC027097.2	0.609499	1.6376e-39	postive
PIK3IP1	AC027097.2	0.442047	2.26891e-19	postive
TNFSF8	AC027097.2	0.551077	3.59002e-31	postive
CTSV	ZNF232-AS1	0.482022	3.25419e-23	postive
COLEC11	AC007611.1	0.403885	3.80323e-16	postive
ABI3BP	AC103740.1	0.543853	2.99029e-30	postive
BMPER	AC103740.1	0.532243	8.11419e-29	postive
CRIM1	AC103740.1	0.440585	3.06912e-19	postive
LAMA4	AC103740.1	0.442006	2.28814e-19	postive
LTBP1	AC103740.1	0.420276	1.75927e-17	postive
MFAP4	AC103740.1	0.443057	1.83981e-19	postive
NTN1	AC103740.1	0.611434	8.08685e-40	postive
RSPO1	AC103740.1	0.629621	8.35021e-43	postive
SBSPON	AC103740.1	0.44255	2.04408e-19	postive
SLIT2	AC103740.1	0.468669	7.12487e-22	postive
SMOC2	AC103740.1	0.564733	5.6567e-33	postive
SPARCL1	AC103740.1	0.56955	1.24895e-33	postive
TNC	AC103740.1	0.561643	1.47167e-32	postive
COL8A2	AC103740.1	0.438174	5.03513e-19	postive
ASPN	AC103740.1	0.409036	1.47421e-16	postive
C1QTNF7	AC103740.1	0.569603	1.22801e-33	postive
CSPG4	AC103740.1	0.584788	8.88378e-36	postive
PLXNA4	AC103740.1	0.452264	2.63687e-20	postive
SDC3	AC103740.1	0.506742	7.41898e-26	postive
ADAM33	AC103740.1	0.463731	2.15661e-21	postive
ADAMTS8	AC103740.1	0.424261	8.1206e-18	postive
ADAMTSL3	AC103740.1	0.428071	3.84034e-18	postive
ITIH5	AC103740.1	0.562317	1.19538e-32	postive
ANGPTL1	AC103740.1	0.609785	1.47582e-39	postive
ANGPTL7	AC103740.1	0.5797	4.76794e-35	postive
CHRDL2	AC103740.1	0.45874	6.487e-21	postive
FGF2	AC103740.1	0.487461	8.90011e-24	postive
FRZB	AC103740.1	0.452771	2.36494e-20	postive
HCFC2	AC103740.1	0.50499	1.16057e-25	postive
PTN	AC103740.1	0.502873	1.98693e-25	postive
SCUBE1	AC103740.1	0.464067	2.00127e-21	postive
TNFSF12	AC103740.1	0.446089	9.76748e-20	postive
WNT9A	AC103740.1	0.482298	3.04836e-23	postive
SLIT1	LINC00239	0.53827	1.48591e-29	postive
SEMA3A	LINC00239	0.558396	3.97593e-32	postive
ADAM22	LINC00239	0.682047	1.23071e-52	postive
GDNF	LINC00239	0.687296	9.79217e-54	postive
COL23A1	AL162377.1	0.432017	1.75093e-18	postive
COL4A6	AL162377.1	0.431004	2.14425e-18	postive
CHRD	AL162377.1	0.491234	3.57143e-24	postive
SHH	AL162377.1	0.465808	1.35668e-21	postive
BGLAP	AL138921.2	0.400057	7.61156e-16	postive
CTSV	ENO1-AS1	0.419176	2.17359e-17	postive
BGLAP	AC092653.1	0.456891	9.71177e-21	postive
COLQ	AC092653.1	0.520037	2.27922e-27	postive
COL4A3	AC092653.1	0.454194	1.74156e-20	postive
CLEC2D	AC092653.1	0.476944	1.06933e-22	postive
ADAMTS10	AC092653.1	0.438953	4.29282e-19	postive
MASP2	AC092653.1	0.593181	5.20309e-37	postive
EGFL8	AC092653.1	0.401696	5.66142e-16	postive
FLT3LG	AC092653.1	0.408779	1.54614e-16	postive
INSL3	AC092653.1	0.416567	3.5791e-17	postive
CLEC2B	LINC01480	0.444197	1.45113e-19	postive
CLEC2D	LINC01480	0.502184	2.36444e-25	postive
CCL5	LINC01480	0.550654	4.07068e-31	postive
CX3CL1	LINC01480	0.576698	1.26743e-34	postive
CXCL10	LINC01480	0.588557	2.50954e-36	postive
CXCL11	LINC01480	0.73736	1.57544e-65	postive
CXCL9	LINC01480	0.457007	9.46988e-21	postive
FASLG	LINC01480	0.516205	6.31766e-27	postive
IFNG	LINC01480	0.680958	2.06697e-52	postive
TNFSF13B	LINC01480	0.451713	2.96679e-20	postive
CCL23	AP002992.1	0.924042	7.63921e-158	postive
WNT3	AP002992.1	0.753014	8.65989e-70	postive
CTSB	C8orf49	0.533563	5.61026e-29	postive
COLQ	RERE-AS1	0.441631	2.47269e-19	postive
CLEC2D	RERE-AS1	0.509485	3.66095e-26	postive
MASP2	RERE-AS1	0.493607	1.99945e-24	postive
FLT3LG	RERE-AS1	0.421951	1.27277e-17	postive
PPBP	AL138789.1	0.887416	1.64927e-127	postive
BGLAP	AC006042.1	0.4531	2.20365e-20	postive
INSL3	AC006042.1	0.41829	2.57605e-17	postive
COLQ	LINC01215	0.458553	6.75885e-21	postive
PAPLN	LINC01215	0.489455	5.50051e-24	postive
COL4A3	LINC01215	0.495345	1.30353e-24	postive
CLEC17A	LINC01215	0.457078	9.32339e-21	postive
CLEC2D	LINC01215	0.804845	1.55359e-86	postive
SEMA4D	LINC01215	0.462658	2.73726e-21	postive
ADAM19	LINC01215	0.440948	2.84766e-19	postive
ADAMTS10	LINC01215	0.43991	3.52639e-19	postive
MASP2	LINC01215	0.407644	1.90751e-16	postive
CBLN3	LINC01215	0.495862	1.14731e-24	postive
CCL19	LINC01215	0.766237	1.20771e-73	postive
CCL21	LINC01215	0.632355	2.85469e-43	postive
CRLF3	LINC01215	0.482297	3.04956e-23	postive
CXCL13	LINC01215	0.785421	1.02512e-79	postive
FLT3LG	LINC01215	0.550164	4.70693e-31	postive
GDF7	LINC01215	0.427779	4.06869e-18	postive
IL16	LINC01215	0.804658	1.82288e-86	postive
INSL3	LINC01215	0.403598	4.00776e-16	postive
LTA	LINC01215	0.767328	5.65432e-74	postive
LTB	LINC01215	0.778531	1.82462e-77	postive
PIK3IP1	LINC01215	0.520802	1.85643e-27	postive
TNFSF8	LINC01215	0.681232	1.81457e-52	postive
IGFBP2	AL928654.1	0.404745	3.25015e-16	postive
VWA5B2	AL928654.1	0.413336	6.59789e-17	postive
CLEC2L	AL928654.1	0.495969	1.1173e-24	postive
GPC2	AL928654.1	0.496006	1.10725e-24	postive
ITLN2	AL928654.1	0.400423	7.12595e-16	postive
SERPINA10	AL928654.1	0.418909	2.28784e-17	postive
SERPINI1	AL928654.1	0.442617	2.01597e-19	postive
EDA	AL928654.1	0.4635	2.2702e-21	postive
GDF11	AL928654.1	0.464848	1.68154e-21	postive
THPO	AL928654.1	0.47013	5.11733e-22	postive
BGLAP	AC002094.4	0.403055	4.42437e-16	postive
COLQ	AC002094.4	0.503807	1.56805e-25	postive
CLEC2D	AC002094.4	0.405283	2.94538e-16	postive
MASP2	AC002094.4	0.493961	1.83304e-24	postive
FLT3LG	AC002094.4	0.425124	6.85868e-18	postive
ANGPTL1	AC078993.1	0.431391	1.9845e-18	postive
PPBP	AC078993.1	0.490645	4.12149e-24	postive
CLEC2D	AC022167.3	0.49055	4.21765e-24	postive
CXCL13	AC022167.3	0.499309	4.86981e-25	postive
IL16	AC022167.3	0.449286	4.97474e-20	postive
LTA	AC022167.3	0.450688	3.69221e-20	postive
TNFSF8	AC022167.3	0.462746	2.68418e-21	postive
BGLAP	AC145285.3	0.438753	4.47249e-19	postive
INSL3	AC145285.3	0.44573	1.05309e-19	postive
COLQ	AL023653.1	0.416589	3.56434e-17	postive
COL4A3	AL023653.1	0.436462	7.13837e-19	postive
CLEC17A	AL023653.1	0.602471	2.03958e-38	postive
CLEC2B	AL023653.1	0.402305	5.07041e-16	postive
CLEC2D	AL023653.1	0.852032	6.88389e-107	postive
SEMA4D	AL023653.1	0.488259	7.34439e-24	postive
ADAM19	AL023653.1	0.499597	4.53139e-25	postive
ANGPTL6	AL023653.1	0.459049	6.06286e-21	postive
CBLN3	AL023653.1	0.402442	4.94521e-16	postive
CCL19	AL023653.1	0.588762	2.34211e-36	postive
CCL21	AL023653.1	0.447619	7.07873e-20	postive
CCL22	AL023653.1	0.485444	1.44315e-23	postive
CRLF3	AL023653.1	0.603332	1.5024e-38	postive
CXCL13	AL023653.1	0.739795	3.58803e-66	postive
EBI3	AL023653.1	0.499953	4.14416e-25	postive
FLT3LG	AL023653.1	0.545334	1.94398e-30	postive
IL16	AL023653.1	0.706732	5.11672e-58	postive
LTA	AL023653.1	0.689798	2.87572e-54	postive
LTB	AL023653.1	0.600668	3.85585e-38	postive
PIK3IP1	AL023653.1	0.457618	8.28932e-21	postive
TNFSF14	AL023653.1	0.465456	1.46792e-21	postive
TNFSF8	AL023653.1	0.672259	1.20067e-50	postive
SCUBE3	ARMC2-AS1	0.4166	3.55699e-17	postive
ABI3BP	AC090559.1	0.443382	1.71964e-19	postive
CILP	AC090559.1	0.424172	8.26205e-18	postive
ECM2	AC090559.1	0.487625	8.55475e-24	postive
EFEMP1	AC090559.1	0.550621	4.1108e-31	postive
EFEMP2	AC090559.1	0.455898	1.20473e-20	postive
EMILIN1	AC090559.1	0.41967	1.97697e-17	postive
FBLN1	AC090559.1	0.502061	2.43913e-25	postive
FBLN2	AC090559.1	0.431835	1.81605e-18	postive
FBLN5	AC090559.1	0.446105	9.73503e-20	postive
FBN1	AC090559.1	0.576649	1.28788e-34	postive
FGL2	AC090559.1	0.411615	9.11545e-17	postive
HMCN1	AC090559.1	0.400621	6.87538e-16	postive
LAMA2	AC090559.1	0.512422	1.70713e-26	postive
LAMC1	AC090559.1	0.403052	4.42673e-16	postive
LTBP2	AC090559.1	0.458394	6.99665e-21	postive
MGP	AC090559.1	0.401967	5.3902e-16	postive
MMRN1	AC090559.1	0.415962	4.01579e-17	postive
PCOLCE	AC090559.1	0.417713	2.87676e-17	postive
SLIT2	AC090559.1	0.484929	1.63223e-23	postive
SLIT3	AC090559.1	0.463431	2.30536e-21	postive
SPARC	AC090559.1	0.404849	3.1891e-16	postive
SRPX	AC090559.1	0.401538	5.82637e-16	postive
SVEP1	AC090559.1	0.547612	9.98688e-31	postive
THBS4	AC090559.1	0.418627	2.41511e-17	postive
TNXB	AC090559.1	0.408432	1.6488e-16	postive
COL14A1	AC090559.1	0.483224	2.44817e-23	postive
COL6A3	AC090559.1	0.464054	2.00726e-21	postive
COL8A1	AC090559.1	0.501641	2.71156e-25	postive
DCN	AC090559.1	0.495584	1.22893e-24	postive
LUM	AC090559.1	0.446732	8.53342e-20	postive
OGN	AC090559.1	0.411954	8.55511e-17	postive
OMD	AC090559.1	0.456628	1.02825e-20	postive
PODN	AC090559.1	0.44811	6.38176e-20	postive
SRGN	AC090559.1	0.490789	3.98026e-24	postive
VCAN	AC090559.1	0.454893	1.49751e-20	postive
ANXA6	AC090559.1	0.406213	2.48323e-16	postive
C1QA	AC090559.1	0.554601	1.25287e-31	postive
C1QB	AC090559.1	0.57999	4.33588e-35	postive
C1QC	AC090559.1	0.620668	2.60702e-41	postive
CD209	AC090559.1	0.613408	3.91811e-40	postive
CLEC10A	AC090559.1	0.635925	6.91226e-44	postive
CLEC11A	AC090559.1	0.41487	4.93956e-17	postive
CLEC12A	AC090559.1	0.400544	6.97234e-16	postive
CLEC2B	AC090559.1	0.465849	1.34428e-21	postive
CLEC4A	AC090559.1	0.544819	2.25848e-30	postive
CLEC7A	AC090559.1	0.541289	6.26624e-30	postive
COLEC12	AC090559.1	0.511348	2.25808e-26	postive
FCN1	AC090559.1	0.505499	1.01947e-25	postive
GPC6	AC090559.1	0.491929	3.01522e-24	postive
PLXDC1	AC090559.1	0.412561	7.63402e-17	postive
PLXDC2	AC090559.1	0.593814	4.18619e-37	postive
PLXNC1	AC090559.1	0.700271	1.48182e-56	postive
SDC3	AC090559.1	0.400054	7.61524e-16	postive
SEMA6B	AC090559.1	0.410815	1.05852e-16	postive
A2M	AC090559.1	0.482394	2.98054e-23	postive
ADAM19	AC090559.1	0.430305	2.46507e-18	postive
ADAMDEC1	AC090559.1	0.462614	2.76357e-21	postive
ADAMTS2	AC090559.1	0.426311	5.43437e-18	postive
ADAMTSL1	AC090559.1	0.418068	2.68776e-17	postive
CTSK	AC090559.1	0.43847	4.73847e-19	postive
CTSL	AC090559.1	0.430713	2.27234e-18	postive
CTSO	AC090559.1	0.492168	2.84433e-24	postive
F13A1	AC090559.1	0.495447	1.27112e-24	postive
FAM20A	AC090559.1	0.436596	6.94627e-19	postive
MMP25	AC090559.1	0.400858	6.58856e-16	postive
P4HA3	AC090559.1	0.455181	1.40714e-20	postive
SERPINE2	AC090559.1	0.505781	9.48608e-26	postive
SERPINF1	AC090559.1	0.504184	1.42477e-25	postive
SERPING1	AC090559.1	0.504841	1.20553e-25	postive
TIMP2	AC090559.1	0.450794	3.60953e-20	postive
TIMP3	AC090559.1	0.507314	6.40628e-26	postive
CCL4	AC090559.1	0.40308	4.4037e-16	postive
CSF1	AC090559.1	0.481982	3.28522e-23	postive
CXCL12	AC090559.1	0.413174	6.80258e-17	postive
FSTL1	AC090559.1	0.493067	2.28246e-24	postive
HGF	AC090559.1	0.494843	1.47537e-24	postive
IGF1	AC090559.1	0.406195	2.49151e-16	postive
IL16	AC090559.1	0.493286	2.16339e-24	postive
PIK3IP1	AC090559.1	0.445872	1.02211e-19	postive
SFRP1	AC090559.1	0.431272	2.03243e-18	postive
SFRP2	AC090559.1	0.403778	3.87818e-16	postive
TGFB1	AC090559.1	0.467763	8.74335e-22	postive
TGFB3	AC090559.1	0.459607	5.36515e-21	postive
TNFSF12	AC090559.1	0.415319	4.53665e-17	postive
TNFSF13B	AC090559.1	0.457682	8.17409e-21	postive
TNFSF4	AC090559.1	0.40379	3.86995e-16	postive
TNFSF8	AC090559.1	0.536094	2.75302e-29	postive
WNT11	LINC02761	0.599168	6.52994e-38	postive
COLQ	AC136475.1	0.475652	1.44264e-22	postive
FLT3LG	AC136475.1	0.402134	5.2293e-16	postive
GDF9	AC023157.2	0.537937	1.63335e-29	postive
WNT5B	AC068792.1	0.434795	1.001e-18	postive
EGFL8	AC008735.2	0.405383	2.892e-16	postive
PPBP	LINC02582	0.587625	3.43559e-36	postive
BGLAP	PSMA3-AS1	0.490131	4.66941e-24	postive
COLQ	PSMA3-AS1	0.414263	5.54039e-17	postive
CLEC2D	PSMA3-AS1	0.477808	8.74661e-23	postive
MASP2	PSMA3-AS1	0.551522	3.14543e-31	postive
EGFL8	PSMA3-AS1	0.550059	4.8547e-31	postive
LGALS2	AL031665.1	0.492456	2.65095e-24	postive
CST5	AL031665.1	0.468109	8.08602e-22	postive
FRAS1	AC022211.2	0.483207	2.45808e-23	postive
COMP	AP002784.1	0.716173	3.16152e-60	postive
EMID1	AP002784.1	0.568497	1.74117e-33	postive
IGSF10	AP002784.1	0.450643	3.72759e-20	postive
SLIT1	AP002784.1	0.494661	1.54322e-24	postive
TSPEAR	AP002784.1	0.502796	2.02589e-25	postive
FREM2	AP002784.1	0.444283	1.42523e-19	postive
ADAMTS6	AP002784.1	0.499234	4.96146e-25	postive
BRINP3	AP002784.1	0.522436	1.19563e-27	postive
TPO	AP002784.1	0.557567	5.1148e-32	postive
LOXL1	LOXL1-AS1	0.430964	2.16147e-18	postive
PLXNB2	KIAA1671-AS1	0.405961	2.60118e-16	postive
BGLAP	INE1	0.418481	2.48338e-17	postive
EGFL8	INE1	0.496357	1.01508e-24	postive
PPBP	AC090229.1	0.458592	6.70083e-21	postive
ABI3BP	AC009549.1	0.493047	2.29367e-24	postive
BMPER	AC009549.1	0.516079	6.5322e-27	postive
CRIM1	AC009549.1	0.415301	4.55236e-17	postive
CRISPLD2	AC009549.1	0.443807	1.57404e-19	postive
EFEMP2	AC009549.1	0.437241	6.09107e-19	postive
EMILIN1	AC009549.1	0.504078	1.46371e-25	postive
FGL2	AC009549.1	0.436443	7.16521e-19	postive
IGFBP4	AC009549.1	0.420542	1.67118e-17	postive
IGFBP7	AC009549.1	0.455784	1.23494e-20	postive
LAMA4	AC009549.1	0.550008	4.92915e-31	postive
LAMB2	AC009549.1	0.417499	2.99688e-17	postive
LGI2	AC009549.1	0.47299	2.66363e-22	postive
LGI4	AC009549.1	0.52789	2.70712e-28	postive
LTBP1	AC009549.1	0.635	9.99855e-44	postive
LTBP3	AC009549.1	0.550128	4.7565e-31	postive
MFAP4	AC009549.1	0.689879	2.7632e-54	postive
MGP	AC009549.1	0.49722	8.19594e-25	postive
NID1	AC009549.1	0.404819	3.20668e-16	postive
NTN1	AC009549.1	0.511823	1.99577e-26	postive
RSPO1	AC009549.1	0.487626	8.5531e-24	postive
RSPO3	AC009549.1	0.500714	3.42439e-25	postive
SLIT2	AC009549.1	0.446879	8.2721e-20	postive
SMOC2	AC009549.1	0.616197	1.39488e-40	postive
SPARCL1	AC009549.1	0.791749	7.40129e-82	postive
TNC	AC009549.1	0.711128	4.91333e-59	postive
COL4A5	AC009549.1	0.428865	3.28203e-18	postive
COL6A2	AC009549.1	0.472215	3.18144e-22	postive
COL8A2	AC009549.1	0.415859	4.09531e-17	postive
ASPN	AC009549.1	0.601735	2.64626e-38	postive
HSPG2	AC009549.1	0.411884	8.66794e-17	postive
KERA	AC009549.1	0.413672	6.19394e-17	postive
PRELP	AC009549.1	0.671227	1.92616e-50	postive
ANXA6	AC009549.1	0.481773	3.45155e-23	postive
C1QTNF2	AC009549.1	0.427391	4.39324e-18	postive
C1QTNF4	AC009549.1	0.43601	7.82452e-19	postive
C1QTNF7	AC009549.1	0.432684	1.5316e-18	postive
CSPG4	AC009549.1	0.632809	2.38609e-43	postive
GREM1	AC009549.1	0.543957	2.90127e-30	postive
LGALS1	AC009549.1	0.436334	7.32719e-19	postive
PLXNA4	AC009549.1	0.400121	7.52492e-16	postive
SDC3	AC009549.1	0.610315	1.21708e-39	postive
SEMA3C	AC009549.1	0.483159	2.48609e-23	postive
SEMA4C	AC009549.1	0.444799	1.27958e-19	postive
ADAM33	AC009549.1	0.615073	2.11805e-40	postive
ADAMTS8	AC009549.1	0.480828	4.31251e-23	postive
ADAMTSL3	AC009549.1	0.536453	2.48738e-29	postive
ITIH5	AC009549.1	0.548042	8.80224e-31	postive
TIMP2	AC009549.1	0.41688	3.37217e-17	postive
ANGPT1	AC009549.1	0.421033	1.51995e-17	postive
ANGPTL1	AC009549.1	0.708683	1.81839e-58	postive
ANGPTL2	AC009549.1	0.55675	6.55192e-32	postive
ANGPTL7	AC009549.1	0.631651	3.76714e-43	postive
BMP3	AC009549.1	0.574391	2.66894e-34	postive
CHRDL2	AC009549.1	0.518698	3.25896e-27	postive
CTF1	AC009549.1	0.478802	6.93534e-23	postive
FGF1	AC009549.1	0.451258	3.26989e-20	postive
FGF10	AC009549.1	0.660739	2.11353e-48	postive
FGF2	AC009549.1	0.635756	7.39727e-44	postive
FGF7	AC009549.1	0.400001	7.68951e-16	postive
FRZB	AC009549.1	0.443871	1.55315e-19	postive
FSTL1	AC009549.1	0.404526	3.383e-16	postive
HCFC2	AC009549.1	0.574436	2.6302e-34	postive
IL17B	AC009549.1	0.517636	4.32318e-27	postive
ISM1	AC009549.1	0.539774	9.67421e-30	postive
PTN	AC009549.1	0.654067	3.80838e-47	postive
SCUBE1	AC009549.1	0.486477	1.12731e-23	postive
SCUBE2	AC009549.1	0.406129	2.52191e-16	postive
SFRP1	AC009549.1	0.446304	9.33626e-20	postive
TGFB2	AC009549.1	0.481643	3.55904e-23	postive
TNFSF12	AC009549.1	0.542332	4.64188e-30	postive
WNT9A	AC009549.1	0.602359	2.12177e-38	postive
INSL3	AC010319.4	0.416192	3.84395e-17	postive
SERPINA4	AL158847.1	0.482597	2.84049e-23	postive
MUCL1	AC005332.6	0.43187	1.80336e-18	postive
IL10	AC005332.6	0.511392	2.23276e-26	postive
KITLG	AC005332.6	0.422484	1.14782e-17	postive
COL11A2	AC015802.3	0.708692	1.80986e-58	postive
COL9A3	AC015802.3	0.406172	2.50206e-16	postive
MASP2	AC015802.3	0.445218	1.17236e-19	postive
SFRP5	AC015802.3	0.410405	1.1428e-16	postive
COMP	H1-10-AS1	0.471584	3.6745e-22	postive
EMID1	H1-10-AS1	0.404883	3.16952e-16	postive
IGSF10	H1-10-AS1	0.556965	6.13866e-32	postive
SLIT1	H1-10-AS1	0.515988	6.6908e-27	postive
VWA5B2	H1-10-AS1	0.498579	5.84267e-25	postive
ADAMTS6	H1-10-AS1	0.437721	5.52321e-19	postive
PAPPA2	H1-10-AS1	0.403557	4.03807e-16	postive
SERPINI1	H1-10-AS1	0.510786	2.61352e-26	postive
EDA	H1-10-AS1	0.433592	1.27588e-18	postive
TPO	H1-10-AS1	0.421224	1.465e-17	postive
COL7A1	AC144831.1	0.436059	7.74755e-19	postive
MMP19	AC144831.1	0.417437	3.03233e-17	postive
C1QL1	AP006621.1	0.508486	4.73876e-26	postive
WNT4	AP006621.1	0.497128	8.38441e-25	postive
THSD4	AL360091.1	0.415705	4.21616e-17	postive
LGALS7	AL360091.1	0.547642	9.90102e-31	postive
MUC21	AL360091.1	0.527215	3.25855e-28	postive
A2ML1	AL360091.1	0.46065	4.26585e-21	postive
CSTA	AL360091.1	0.529614	1.68339e-28	postive
CSTB	AL360091.1	0.473317	2.47118e-22	postive
SERPINB3	AL360091.1	0.515385	7.84374e-27	postive
SERPINB4	AL360091.1	0.402611	4.796e-16	postive
TGM1	AL360091.1	0.511014	2.46322e-26	postive
CRNN	AL360091.1	0.469345	6.11443e-22	postive
IL1RN	AL360091.1	0.418486	2.48118e-17	postive
S100A2	AL360091.1	0.467555	9.16189e-22	postive
S100A8	AL360091.1	0.519952	2.33123e-27	postive
S100A9	AL360091.1	0.48369	2.19178e-23	postive
BGLAP	AC073896.3	0.416281	3.77968e-17	postive
IFNE	AC112220.2	0.401016	6.40211e-16	postive
COL27A1	RNF32-AS1	0.413023	6.99897e-17	postive
CLEC2L	BOLA3-AS1	0.469692	5.65208e-22	postive
CTSF	BOLA3-AS1	0.448753	5.56984e-20	postive
COL11A2	AL021154.1	0.752787	1.00379e-69	postive
COL9A3	AL021154.1	0.453095	2.20605e-20	postive
BMP7	AL021154.1	0.462786	2.66044e-21	postive
SFRP5	AL021154.1	0.432102	1.72124e-18	postive
IGFBPL1	AL356364.1	0.784552	1.99028e-79	postive
MATN3	AL356364.1	0.423238	9.91247e-18	postive
CST1	AL356364.1	0.844636	2.93646e-103	postive
BGLAP	GABPB1-AS1	0.411352	9.57451e-17	postive
COLQ	GABPB1-AS1	0.401402	5.97084e-16	postive
COL4A3	GABPB1-AS1	0.42293	1.05238e-17	postive
CLEC2D	GABPB1-AS1	0.413435	6.47629e-17	postive
MASP2	GABPB1-AS1	0.491664	3.21607e-24	postive
INSL3	GABPB1-AS1	0.405791	2.68343e-16	postive
CCL16	AC079210.1	0.408258	1.70272e-16	postive
GPC2	AL139288.1	0.400166	7.46355e-16	postive
FGL1	AC145124.1	0.649969	2.16946e-46	postive
IGSF10	AC145124.1	0.497993	6.76127e-25	postive
VWA5B2	AC145124.1	0.714037	1.01763e-59	postive
MMP16	AC145124.1	0.497675	7.31889e-25	postive
PAPPA2	AC145124.1	0.724435	3.09884e-62	postive
SERPINI1	AC145124.1	0.633567	1.76715e-43	postive
EDA	AC145124.1	0.420951	1.54433e-17	postive
WNT9A	AC145124.1	0.518356	3.57013e-27	postive
BGLAP	AL133243.3	0.458572	6.7309e-21	postive
COLQ	AL133243.3	0.42315	1.00829e-17	postive
EGFL8	AL133243.3	0.489608	5.30082e-24	postive
NID1	AC010503.4	-0.403323	4.21321e-16	negative
HCFC2	AC010503.4	-0.412819	7.27253e-17	negative
CTSE	AC084026.2	0.405437	2.86355e-16	postive
ADAMTS13	PPP1R26-AS1	0.409658	1.31326e-16	postive
BGLAP	LIX1L-AS1	0.451358	3.20069e-20	postive
COLQ	LIX1L-AS1	0.473814	2.20437e-22	postive
MASP2	LIX1L-AS1	0.523611	8.70222e-28	postive
FLT3LG	LIX1L-AS1	0.44736	7.47574e-20	postive
ANXA8L1	AC093904.4	0.407328	2.02214e-16	postive
ABI3BP	BNC2-AS1	0.617424	8.82908e-41	postive
AEBP1	BNC2-AS1	0.429313	3.00242e-18	postive
BMPER	BNC2-AS1	0.564832	5.48528e-33	postive
CILP	BNC2-AS1	0.485558	1.40449e-23	postive
COLQ	BNC2-AS1	0.510955	2.50118e-26	postive
CRISPLD1	BNC2-AS1	0.438618	4.59762e-19	postive
CRISPLD2	BNC2-AS1	0.561999	1.31863e-32	postive
DPT	BNC2-AS1	0.534066	4.87204e-29	postive
ECM2	BNC2-AS1	0.566204	3.57535e-33	postive
EFEMP1	BNC2-AS1	0.41586	4.09413e-17	postive
EFEMP2	BNC2-AS1	0.652237	8.3115e-47	postive
ELN	BNC2-AS1	0.549513	5.7062e-31	postive
EMILIN1	BNC2-AS1	0.705674	8.93825e-58	postive
FBLN1	BNC2-AS1	0.4838	2.13548e-23	postive
FBLN2	BNC2-AS1	0.46792	8.43962e-22	postive
FBLN5	BNC2-AS1	0.572419	5.01969e-34	postive
FBN1	BNC2-AS1	0.442995	1.86363e-19	postive
FGL2	BNC2-AS1	0.411865	8.69911e-17	postive
FNDC1	BNC2-AS1	0.428257	3.70197e-18	postive
HMCN1	BNC2-AS1	0.422257	1.19951e-17	postive
IGFBP4	BNC2-AS1	0.602252	2.20388e-38	postive
IGFBP5	BNC2-AS1	0.496982	8.6929e-25	postive
IGFBP7	BNC2-AS1	0.622351	1.37699e-41	postive
LAMA2	BNC2-AS1	0.466627	1.12893e-21	postive
LAMA4	BNC2-AS1	0.571098	7.64657e-34	postive
LAMB2	BNC2-AS1	0.43543	8.8027e-19	postive
LGI2	BNC2-AS1	0.649781	2.34859e-46	postive
LGI4	BNC2-AS1	0.73691	2.06645e-65	postive
LTBP1	BNC2-AS1	0.64688	7.91418e-46	postive
LTBP3	BNC2-AS1	0.490043	4.77033e-24	postive
LTBP4	BNC2-AS1	0.420272	1.76047e-17	postive
MFAP4	BNC2-AS1	0.705817	8.28765e-58	postive
MFAP5	BNC2-AS1	0.478139	8.09677e-23	postive
MGP	BNC2-AS1	0.703564	2.6971e-57	postive
MMRN1	BNC2-AS1	0.405414	2.87542e-16	postive
MMRN2	BNC2-AS1	0.560832	1.88803e-32	postive
NID1	BNC2-AS1	0.404289	3.53283e-16	postive
NTN1	BNC2-AS1	0.518516	3.42104e-27	postive
PCOLCE	BNC2-AS1	0.43188	1.79974e-18	postive
RSPO1	BNC2-AS1	0.570572	9.03486e-34	postive
RSPO3	BNC2-AS1	0.613392	3.94123e-40	postive
SLIT2	BNC2-AS1	0.610311	1.21863e-39	postive
SLIT3	BNC2-AS1	0.623455	9.03828e-42	postive
SMOC2	BNC2-AS1	0.595392	2.42971e-37	postive
SNED1	BNC2-AS1	0.410629	1.09602e-16	postive
SPARCL1	BNC2-AS1	0.732516	2.84734e-64	postive
SPON1	BNC2-AS1	0.586923	4.35062e-36	postive
SRPX	BNC2-AS1	0.629919	7.43044e-43	postive
SVEP1	BNC2-AS1	0.531933	8.84608e-29	postive
THBS3	BNC2-AS1	0.5248	6.30103e-28	postive
THBS4	BNC2-AS1	0.498106	6.57432e-25	postive
TNC	BNC2-AS1	0.567789	2.17565e-33	postive
TNXB	BNC2-AS1	0.511252	2.31536e-26	postive
COL14A1	BNC2-AS1	0.54746	1.04425e-30	postive
COL15A1	BNC2-AS1	0.471983	3.35464e-22	postive
COL21A1	BNC2-AS1	0.532651	7.23942e-29	postive
COL3A1	BNC2-AS1	0.414545	5.25218e-17	postive
COL4A2	BNC2-AS1	0.434573	1.04679e-18	postive
COL6A1	BNC2-AS1	0.432392	1.62397e-18	postive
COL6A2	BNC2-AS1	0.630554	5.79493e-43	postive
COL8A1	BNC2-AS1	0.490372	4.40398e-24	postive
COL8A2	BNC2-AS1	0.537637	1.77881e-29	postive
ASPN	BNC2-AS1	0.600329	4.34524e-38	postive
BGN	BNC2-AS1	0.420639	1.64017e-17	postive
DCN	BNC2-AS1	0.562535	1.11766e-32	postive
HSPG2	BNC2-AS1	0.431755	1.84533e-18	postive
KERA	BNC2-AS1	0.549869	5.13639e-31	postive
LUM	BNC2-AS1	0.445404	1.12749e-19	postive
OGN	BNC2-AS1	0.596724	1.53151e-37	postive
OMD	BNC2-AS1	0.547875	9.24529e-31	postive
PODN	BNC2-AS1	0.655966	1.68494e-47	postive
PRELP	BNC2-AS1	0.775882	1.27318e-76	postive
PRG4	BNC2-AS1	0.465301	1.51959e-21	postive
ANXA6	BNC2-AS1	0.542557	4.34947e-30	postive
C1QTNF2	BNC2-AS1	0.686869	1.20554e-53	postive
C1QTNF4	BNC2-AS1	0.597909	1.01412e-37	postive
C1QTNF7	BNC2-AS1	0.567629	2.28774e-33	postive
CLEC11A	BNC2-AS1	0.435004	9.59417e-19	postive
CLEC14A	BNC2-AS1	0.513001	1.46737e-26	postive
CLEC1A	BNC2-AS1	0.502892	1.97738e-25	postive
CLEC3B	BNC2-AS1	0.454657	1.57594e-20	postive
COLEC12	BNC2-AS1	0.57914	5.72538e-35	postive
CSPG4	BNC2-AS1	0.546521	1.37504e-30	postive
EMCN	BNC2-AS1	0.572243	5.30939e-34	postive
GPC6	BNC2-AS1	0.482166	3.14491e-23	postive
GREM1	BNC2-AS1	0.578524	7.00194e-35	postive
LGALS1	BNC2-AS1	0.521427	1.56942e-27	postive
PLXDC2	BNC2-AS1	0.501887	2.54864e-25	postive
PLXNA4	BNC2-AS1	0.469693	5.65097e-22	postive
SDC2	BNC2-AS1	0.452283	2.62616e-20	postive
SDC3	BNC2-AS1	0.555366	9.95125e-32	postive
SEMA3G	BNC2-AS1	0.488484	6.95672e-24	postive
A2M	BNC2-AS1	0.520484	2.02156e-27	postive
ADAM19	BNC2-AS1	0.462745	2.68455e-21	postive
ADAM33	BNC2-AS1	0.728541	2.92008e-63	postive
ADAMTS1	BNC2-AS1	0.482198	3.1216e-23	postive
ADAMTS10	BNC2-AS1	0.595213	2.58474e-37	postive
ADAMTS8	BNC2-AS1	0.570807	8.38633e-34	postive
ADAMTSL1	BNC2-AS1	0.566141	3.64738e-33	postive
ADAMTSL3	BNC2-AS1	0.593262	5.0604e-37	postive
CTSO	BNC2-AS1	0.479305	6.16542e-23	postive
HTRA3	BNC2-AS1	0.408241	1.70811e-16	postive
ITIH3	BNC2-AS1	0.408273	1.69805e-16	postive
ITIH5	BNC2-AS1	0.608227	2.59694e-39	postive
LOXL1	BNC2-AS1	0.432183	1.69349e-18	postive
MMP23B	BNC2-AS1	0.41555	4.34207e-17	postive
SERPINF1	BNC2-AS1	0.520727	1.89411e-27	postive
SERPING1	BNC2-AS1	0.552031	2.70366e-31	postive
ST14	BNC2-AS1	-0.414433	5.36514e-17	negative
TIMP2	BNC2-AS1	0.491534	3.31999e-24	postive
TIMP3	BNC2-AS1	0.484407	1.84827e-23	postive
TLL1	BNC2-AS1	0.570048	1.06691e-33	postive
ANGPT1	BNC2-AS1	0.502768	2.04009e-25	postive
ANGPTL1	BNC2-AS1	0.65167	1.05724e-46	postive
ANGPTL2	BNC2-AS1	0.596115	1.89192e-37	postive
ANGPTL7	BNC2-AS1	0.680813	2.21394e-52	postive
BMP3	BNC2-AS1	0.490326	4.45389e-24	postive
CCL14	BNC2-AS1	0.517662	4.29329e-27	postive
CHRDL1	BNC2-AS1	0.578888	6.21762e-35	postive
CHRDL2	BNC2-AS1	0.578021	8.24727e-35	postive
CXCL12	BNC2-AS1	0.513005	1.46562e-26	postive
DHH	BNC2-AS1	0.560996	1.79541e-32	postive
FGF1	BNC2-AS1	0.510318	2.95072e-26	postive
FGF10	BNC2-AS1	0.637816	3.23727e-44	postive
FGF2	BNC2-AS1	0.584746	9.00941e-36	postive
FGF7	BNC2-AS1	0.561122	1.72705e-32	postive
FLT3LG	BNC2-AS1	0.488619	6.73304e-24	postive
FRZB	BNC2-AS1	0.543933	2.92125e-30	postive
FSTL1	BNC2-AS1	0.587406	3.69807e-36	postive
GDF6	BNC2-AS1	0.438628	4.5882e-19	postive
HCFC2	BNC2-AS1	0.497318	7.99825e-25	postive
IGF1	BNC2-AS1	0.477182	1.01184e-22	postive
IL17B	BNC2-AS1	0.528312	2.41096e-28	postive
ISM1	BNC2-AS1	0.670317	2.91758e-50	postive
NGF	BNC2-AS1	0.443858	1.55727e-19	postive
PTN	BNC2-AS1	0.575292	1.99669e-34	postive
SCUBE2	BNC2-AS1	0.413908	5.92418e-17	postive
SFRP1	BNC2-AS1	0.619089	4.7287e-41	postive
SFRP2	BNC2-AS1	0.492996	2.32247e-24	postive
SFRP4	BNC2-AS1	0.46522	1.54749e-21	postive
TGFB3	BNC2-AS1	0.562196	1.2412e-32	postive
TNFSF12	BNC2-AS1	0.645118	1.64413e-45	postive
VEGFB	BNC2-AS1	0.411802	8.80123e-17	postive
VEGFC	BNC2-AS1	0.553657	1.66328e-31	postive
WNT9A	BNC2-AS1	0.566439	3.32283e-33	postive
ANXA7	AC022400.2	0.504566	1.29299e-25	postive
MASP2	AC090186.1	0.460188	4.72218e-21	postive
ECM1	C5orf66-AS1	0.792443	4.26426e-82	postive
THSD4	C5orf66-AS1	0.718093	1.095e-60	postive
ANXA1	C5orf66-AS1	0.833128	5.68184e-98	postive
ANXA8	C5orf66-AS1	0.434596	1.04201e-18	postive
LGALS7	C5orf66-AS1	0.713251	1.55984e-59	postive
MUC15	C5orf66-AS1	0.592568	6.42018e-37	postive
MUC21	C5orf66-AS1	0.891863	1.38357e-130	postive
MUC22	C5orf66-AS1	0.771085	4.01519e-75	postive
A2ML1	C5orf66-AS1	0.884164	2.43027e-125	postive
CSTA	C5orf66-AS1	0.873245	1.64524e-118	postive
CSTB	C5orf66-AS1	0.813415	8.57148e-90	postive
SERPINB13	C5orf66-AS1	0.852523	3.88834e-107	postive
SERPINB2	C5orf66-AS1	0.597009	1.38713e-37	postive
SERPINB3	C5orf66-AS1	0.871399	2.03305e-117	postive
SERPINB4	C5orf66-AS1	0.659215	4.1183e-48	postive
TGM1	C5orf66-AS1	0.820564	1.21194e-92	postive
TGM3	C5orf66-AS1	0.720232	3.32634e-61	postive
CRNN	C5orf66-AS1	0.865221	6.97901e-114	postive
EPGN	C5orf66-AS1	0.723227	6.15899e-62	postive
FGFBP1	C5orf66-AS1	0.58411	1.11302e-35	postive
FLG	C5orf66-AS1	0.627723	1.74837e-42	postive
IL1RN	C5orf66-AS1	0.836666	1.49018e-99	postive
PTN	C5orf66-AS1	0.475924	1.35463e-22	postive
S100A12	C5orf66-AS1	0.417406	3.05024e-17	postive
S100A14	C5orf66-AS1	0.537271	1.97301e-29	postive
S100A16	C5orf66-AS1	0.526831	3.61992e-28	postive
S100A2	C5orf66-AS1	0.693847	3.85437e-55	postive
S100A8	C5orf66-AS1	0.866415	1.49457e-114	postive
S100A9	C5orf66-AS1	0.839773	5.66158e-101	postive
BGLAP	DHDDS-AS1	0.481676	3.53111e-23	postive
COLQ	DHDDS-AS1	0.581417	2.71339e-35	postive
COL4A3	DHDDS-AS1	0.438611	4.60438e-19	postive
CLEC2D	DHDDS-AS1	0.569673	1.20123e-33	postive
MASP2	DHDDS-AS1	0.562457	1.14499e-32	postive
CCL19	DHDDS-AS1	0.435197	9.22811e-19	postive
CCL21	DHDDS-AS1	0.42775	4.09219e-18	postive
CRLF3	DHDDS-AS1	0.406944	2.17056e-16	postive
CXCL13	DHDDS-AS1	0.45753	8.44923e-21	postive
FLT3LG	DHDDS-AS1	0.497645	7.37333e-25	postive
IL16	DHDDS-AS1	0.453423	2.05602e-20	postive
INSL3	DHDDS-AS1	0.515778	7.07197e-27	postive
LTB	DHDDS-AS1	0.424549	7.67538e-18	postive
TNFSF8	DHDDS-AS1	0.423923	8.67409e-18	postive
ABI3BP	LINC02256	0.658314	6.09924e-48	postive
BMPER	LINC02256	0.458439	6.9282e-21	postive
COLQ	LINC02256	0.556456	7.16135e-32	postive
CRIM1	LINC02256	0.47522	1.59439e-22	postive
CRISPLD1	LINC02256	0.426176	5.58055e-18	postive
CRISPLD2	LINC02256	0.537869	1.66519e-29	postive
DPT	LINC02256	0.490346	4.43271e-24	postive
ECM2	LINC02256	0.478289	7.81758e-23	postive
EFEMP2	LINC02256	0.425913	5.87595e-18	postive
ELN	LINC02256	0.441237	2.68277e-19	postive
EMILIN1	LINC02256	0.567848	2.13572e-33	postive
FBLN1	LINC02256	0.410602	1.10147e-16	postive
FBLN5	LINC02256	0.515223	8.18595e-27	postive
FGL2	LINC02256	0.533868	5.15102e-29	postive
HMCN1	LINC02256	0.444946	1.24087e-19	postive
HMCN2	LINC02256	0.423171	1.00424e-17	postive
IGFBP4	LINC02256	0.409367	1.38641e-16	postive
IGFBP7	LINC02256	0.411722	8.93474e-17	postive
LAMA2	LINC02256	0.484411	1.84666e-23	postive
LAMA4	LINC02256	0.497503	7.63932e-25	postive
LAMB2	LINC02256	0.439678	3.69903e-19	postive
LGI2	LINC02256	0.520631	1.94358e-27	postive
LGI4	LINC02256	0.594854	2.92667e-37	postive
LTBP1	LINC02256	0.595572	2.28338e-37	postive
LTBP3	LINC02256	0.418261	2.59038e-17	postive
LTBP4	LINC02256	0.495021	1.41196e-24	postive
MFAP4	LINC02256	0.648792	3.55925e-46	postive
MGP	LINC02256	0.52548	5.2358e-28	postive
MMRN1	LINC02256	0.427585	4.22775e-18	postive
MMRN2	LINC02256	0.474645	1.82048e-22	postive
NTN1	LINC02256	0.61377	3.42929e-40	postive
PAPLN	LINC02256	0.48169	3.51983e-23	postive
RSPO1	LINC02256	0.573739	3.28964e-34	postive
RSPO3	LINC02256	0.585809	6.31762e-36	postive
SLIT2	LINC02256	0.590225	1.42711e-36	postive
SLIT3	LINC02256	0.550358	4.44412e-31	postive
SMOC2	LINC02256	0.610125	1.30433e-39	postive
SNED1	LINC02256	0.402868	4.57697e-16	postive
SPARCL1	LINC02256	0.648644	3.786e-46	postive
SPON1	LINC02256	0.54884	6.9592e-31	postive
SRPX	LINC02256	0.479624	5.72072e-23	postive
SVEP1	LINC02256	0.510336	2.93734e-26	postive
THBS3	LINC02256	0.426685	5.04811e-18	postive
THBS4	LINC02256	0.505049	1.14332e-25	postive
TNC	LINC02256	0.494067	1.78575e-24	postive
TNXB	LINC02256	0.53014	1.45556e-28	postive
COL14A1	LINC02256	0.539748	9.74747e-30	postive
COL21A1	LINC02256	0.515032	8.60942e-27	postive
COL6A2	LINC02256	0.472898	2.72046e-22	postive
COL8A1	LINC02256	0.410612	1.09949e-16	postive
COL8A2	LINC02256	0.512488	1.67758e-26	postive
ASPN	LINC02256	0.446311	9.32124e-20	postive
DCN	LINC02256	0.419718	1.95867e-17	postive
HSPG2	LINC02256	0.427037	4.71074e-18	postive
KERA	LINC02256	0.432756	1.50949e-18	postive
OGN	LINC02256	0.573799	3.2276e-34	postive
OMD	LINC02256	0.503032	1.90846e-25	postive
PODN	LINC02256	0.582476	1.91315e-35	postive
PRELP	LINC02256	0.632608	2.58311e-43	postive
ANXA6	LINC02256	0.465026	1.61586e-21	postive
C1QTNF2	LINC02256	0.600887	3.57025e-38	postive
C1QTNF4	LINC02256	0.56207	1.29021e-32	postive
C1QTNF7	LINC02256	0.6342	1.37473e-43	postive
CLEC14A	LINC02256	0.415651	4.25982e-17	postive
COLEC12	LINC02256	0.504226	1.40982e-25	postive
CSPG4	LINC02256	0.558862	3.44976e-32	postive
EMCN	LINC02256	0.469065	6.51556e-22	postive
GREM1	LINC02256	0.506753	7.39783e-26	postive
PLXDC2	LINC02256	0.452687	2.40789e-20	postive
PLXNA4	LINC02256	0.442198	2.19897e-19	postive
SDC3	LINC02256	0.518023	3.90138e-27	postive
A2M	LINC02256	0.534013	4.94608e-29	postive
ADAM19	LINC02256	0.441043	2.79238e-19	postive
ADAM33	LINC02256	0.698154	4.37836e-56	postive
ADAMTS1	LINC02256	0.458119	7.43011e-21	postive
ADAMTS10	LINC02256	0.570793	8.42303e-34	postive
ADAMTS8	LINC02256	0.446569	8.83026e-20	postive
ADAMTSL1	LINC02256	0.47851	7.42439e-23	postive
ADAMTSL3	LINC02256	0.631843	3.4931e-43	postive
CTSO	LINC02256	0.510532	2.79151e-26	postive
ITIH5	LINC02256	0.679237	4.66785e-52	postive
MMP23B	LINC02256	0.443231	1.7745e-19	postive
TIMP3	LINC02256	0.496862	8.95766e-25	postive
TLL1	LINC02256	0.490074	4.7352e-24	postive
ANGPT1	LINC02256	0.418414	2.51574e-17	postive
ANGPTL1	LINC02256	0.594813	2.9679e-37	postive
ANGPTL2	LINC02256	0.432718	1.52117e-18	postive
ANGPTL7	LINC02256	0.572161	5.44945e-34	postive
BMP3	LINC02256	0.468068	8.16252e-22	postive
CBLN3	LINC02256	0.416529	3.60521e-17	postive
CCL14	LINC02256	0.481437	3.73568e-23	postive
CHRDL1	LINC02256	0.581922	2.29687e-35	postive
CHRDL2	LINC02256	0.435085	9.4392e-19	postive
CXCL12	LINC02256	0.429108	3.12769e-18	postive
DHH	LINC02256	0.449913	4.35495e-20	postive
FGF10	LINC02256	0.534326	4.52949e-29	postive
FGF2	LINC02256	0.525705	4.92442e-28	postive
FGF7	LINC02256	0.473952	2.13586e-22	postive
FLT3LG	LINC02256	0.530357	1.37062e-28	postive
FRZB	LINC02256	0.524662	6.54302e-28	postive
FSTL1	LINC02256	0.408104	1.75213e-16	postive
GDF7	LINC02256	0.409283	1.40804e-16	postive
HCFC2	LINC02256	0.567917	2.09026e-33	postive
IGF1	LINC02256	0.406379	2.40854e-16	postive
IL17B	LINC02256	0.463172	2.44206e-21	postive
ISM1	LINC02256	0.450668	3.70807e-20	postive
NRG2	LINC02256	0.416751	3.45602e-17	postive
PIK3IP1	LINC02256	0.423413	9.58009e-18	postive
PTN	LINC02256	0.560495	2.09372e-32	postive
SCUBE1	LINC02256	0.481968	3.29628e-23	postive
SFRP1	LINC02256	0.578703	6.60378e-35	postive
TNFSF12	LINC02256	0.53261	7.32411e-29	postive
TPO	LINC02256	0.402084	5.27757e-16	postive
WNT2B	LINC02256	0.405342	2.91363e-16	postive
WNT9A	LINC02256	0.527112	3.35215e-28	postive
HAPLN1	HHLA3-AS1	0.747482	3.01172e-68	postive
MMP12	HHLA3-AS1	0.446858	8.30862e-20	postive
FGF18	HHLA3-AS1	0.455918	1.19958e-20	postive
TNFSF9	HHLA3-AS1	0.403702	3.9322e-16	postive
BGLAP	AC007938.3	0.467506	9.26414e-22	postive
ABI3BP	AC100830.1	0.608866	2.06078e-39	postive
BMPER	AC100830.1	0.489135	5.9438e-24	postive
COLQ	AC100830.1	0.520533	1.99519e-27	postive
CRIM1	AC100830.1	0.418943	2.27293e-17	postive
CRISPLD2	AC100830.1	0.50293	1.9581e-25	postive
DPT	AC100830.1	0.452487	2.51355e-20	postive
EMILIN1	AC100830.1	0.415678	4.23807e-17	postive
FGL2	AC100830.1	0.614319	2.79981e-40	postive
LAMA4	AC100830.1	0.468103	8.09761e-22	postive
LGI2	AC100830.1	0.411785	8.82947e-17	postive
LGI4	AC100830.1	0.55482	1.17291e-31	postive
LTBP1	AC100830.1	0.50905	4.09728e-26	postive
MFAP4	AC100830.1	0.533397	5.87725e-29	postive
NTN1	AC100830.1	0.665653	2.39588e-49	postive
RSPO1	AC100830.1	0.495028	1.4096e-24	postive
RSPO2	AC100830.1	0.526675	3.77835e-28	postive
RSPO3	AC100830.1	0.450621	3.74527e-20	postive
SBSPON	AC100830.1	0.407183	2.07701e-16	postive
SLIT2	AC100830.1	0.453438	2.04954e-20	postive
SMOC2	AC100830.1	0.598903	7.16521e-38	postive
SPARCL1	AC100830.1	0.692417	7.8652e-55	postive
SPON1	AC100830.1	0.44072	2.985e-19	postive
TNC	AC100830.1	0.552349	2.45863e-31	postive
COL21A1	AC100830.1	0.525551	5.13593e-28	postive
COL4A5	AC100830.1	0.504207	1.41667e-25	postive
COL4A6	AC100830.1	0.495114	1.38013e-24	postive
COL8A2	AC100830.1	0.426359	5.38297e-18	postive
ASPN	AC100830.1	0.420434	1.70635e-17	postive
PRELP	AC100830.1	0.579907	4.45585e-35	postive
C1QTNF2	AC100830.1	0.458944	6.20397e-21	postive
C1QTNF4	AC100830.1	0.516753	5.46432e-27	postive
C1QTNF7	AC100830.1	0.556965	6.14e-32	postive
CSPG4	AC100830.1	0.674249	4.79937e-51	postive
GREM1	AC100830.1	0.404804	3.2154e-16	postive
SDC3	AC100830.1	0.512844	1.52883e-26	postive
ADAM33	AC100830.1	0.679245	4.65173e-52	postive
ADAMTS10	AC100830.1	0.427497	4.30205e-18	postive
ADAMTS8	AC100830.1	0.424303	8.0542e-18	postive
ADAMTSL3	AC100830.1	0.543538	3.276e-30	postive
HPSE2	AC100830.1	0.505837	9.35093e-26	postive
ITIH5	AC100830.1	0.692158	8.94822e-55	postive
ANGPT1	AC100830.1	0.439121	4.14692e-19	postive
ANGPTL1	AC100830.1	0.714848	6.53721e-60	postive
ANGPTL7	AC100830.1	0.704915	1.33113e-57	postive
BMP3	AC100830.1	0.473106	2.59385e-22	postive
BTC	AC100830.1	0.452077	2.74464e-20	postive
CCL14	AC100830.1	0.495798	1.16567e-24	postive
CHRDL1	AC100830.1	0.483258	2.42889e-23	postive
CTF1	AC100830.1	0.413208	6.75895e-17	postive
FGF10	AC100830.1	0.5196	2.56174e-27	postive
FGF2	AC100830.1	0.59378	4.23542e-37	postive
FLT3LG	AC100830.1	0.443894	1.5456e-19	postive
FRZB	AC100830.1	0.455571	1.29335e-20	postive
HCFC2	AC100830.1	0.542971	3.85942e-30	postive
IL17B	AC100830.1	0.526754	3.69675e-28	postive
NRG2	AC100830.1	0.45294	2.28104e-20	postive
PTN	AC100830.1	0.623185	1.00208e-41	postive
SCUBE1	AC100830.1	0.623114	1.02977e-41	postive
SFRP1	AC100830.1	0.422229	1.20584e-17	postive
TNFSF12	AC100830.1	0.488947	6.21955e-24	postive
WNT9A	AC100830.1	0.558123	4.31954e-32	postive
ABI3BP	IGFBP7-AS1	0.556659	6.73591e-32	postive
AEBP1	IGFBP7-AS1	0.527452	3.05365e-28	postive
BMPER	IGFBP7-AS1	0.478565	7.32982e-23	postive
CILP	IGFBP7-AS1	0.48712	9.65937e-24	postive
COLQ	IGFBP7-AS1	0.484304	1.89414e-23	postive
CRIM1	IGFBP7-AS1	0.442736	1.9669e-19	postive
CRISPLD1	IGFBP7-AS1	0.461577	3.47679e-21	postive
CRISPLD2	IGFBP7-AS1	0.526482	3.98325e-28	postive
DPT	IGFBP7-AS1	0.429545	2.86742e-18	postive
ECM2	IGFBP7-AS1	0.6098	1.46772e-39	postive
EFEMP1	IGFBP7-AS1	0.470892	4.30309e-22	postive
EFEMP2	IGFBP7-AS1	0.710815	5.81382e-59	postive
ELN	IGFBP7-AS1	0.625659	3.88158e-42	postive
EMILIN1	IGFBP7-AS1	0.712081	2.94033e-59	postive
FBLN1	IGFBP7-AS1	0.543805	3.03205e-30	postive
FBLN2	IGFBP7-AS1	0.549438	5.83461e-31	postive
FBLN5	IGFBP7-AS1	0.684573	3.66418e-53	postive
FBN1	IGFBP7-AS1	0.495771	1.17354e-24	postive
FNDC1	IGFBP7-AS1	0.449795	4.46537e-20	postive
GAS6	IGFBP7-AS1	0.412682	7.4616e-17	postive
HMCN1	IGFBP7-AS1	0.476266	1.25162e-22	postive
IGFBP4	IGFBP7-AS1	0.617964	7.21219e-41	postive
IGFBP5	IGFBP7-AS1	0.544578	2.42269e-30	postive
IGFBP7	IGFBP7-AS1	0.777547	3.76472e-77	postive
LAMA2	IGFBP7-AS1	0.547767	9.54184e-31	postive
LAMA4	IGFBP7-AS1	0.585324	7.42939e-36	postive
LAMB2	IGFBP7-AS1	0.471828	3.47564e-22	postive
LGI2	IGFBP7-AS1	0.516177	6.36443e-27	postive
LGI4	IGFBP7-AS1	0.679448	4.22552e-52	postive
LTBP1	IGFBP7-AS1	0.605665	6.53274e-39	postive
LTBP2	IGFBP7-AS1	0.481412	3.75815e-23	postive
LTBP3	IGFBP7-AS1	0.532897	6.75944e-29	postive
LTBP4	IGFBP7-AS1	0.545891	1.65287e-30	postive
MFAP4	IGFBP7-AS1	0.705202	1.14481e-57	postive
MFAP5	IGFBP7-AS1	0.478006	8.35196e-23	postive
MFGE8	IGFBP7-AS1	0.530335	1.37877e-28	postive
MGP	IGFBP7-AS1	0.730537	9.12051e-64	postive
MMRN1	IGFBP7-AS1	0.420433	1.7068e-17	postive
MMRN2	IGFBP7-AS1	0.665611	2.44171e-49	postive
NID1	IGFBP7-AS1	0.444274	1.42786e-19	postive
NTN1	IGFBP7-AS1	0.44451	1.35938e-19	postive
NTNG2	IGFBP7-AS1	0.425555	6.30364e-18	postive
PAPLN	IGFBP7-AS1	0.509668	3.49238e-26	postive
PCOLCE	IGFBP7-AS1	0.518706	3.25233e-27	postive
RSPO1	IGFBP7-AS1	0.560231	2.27043e-32	postive
RSPO3	IGFBP7-AS1	0.557324	5.50685e-32	postive
SLIT2	IGFBP7-AS1	0.624592	5.84928e-42	postive
SLIT3	IGFBP7-AS1	0.638479	2.4779e-44	postive
SMOC2	IGFBP7-AS1	0.504192	1.42209e-25	postive
SNED1	IGFBP7-AS1	0.503294	1.78568e-25	postive
SPARC	IGFBP7-AS1	0.444189	1.45345e-19	postive
SPARCL1	IGFBP7-AS1	0.623561	8.68213e-42	postive
SPON1	IGFBP7-AS1	0.545091	2.08672e-30	postive
SRPX	IGFBP7-AS1	0.604393	1.02965e-38	postive
SVEP1	IGFBP7-AS1	0.572903	4.30032e-34	postive
THBS3	IGFBP7-AS1	0.510403	2.88658e-26	postive
THBS4	IGFBP7-AS1	0.604833	8.79998e-39	postive
TNC	IGFBP7-AS1	0.468387	7.59502e-22	postive
TNXB	IGFBP7-AS1	0.554362	1.3461e-31	postive
VIT	IGFBP7-AS1	0.416664	3.51358e-17	postive
VWF	IGFBP7-AS1	0.485621	1.38342e-23	postive
COL14A1	IGFBP7-AS1	0.570118	1.04342e-33	postive
COL15A1	IGFBP7-AS1	0.548566	7.54407e-31	postive
COL16A1	IGFBP7-AS1	0.460082	4.83365e-21	postive
COL21A1	IGFBP7-AS1	0.468186	7.9473e-22	postive
COL3A1	IGFBP7-AS1	0.427553	4.25418e-18	postive
COL4A2	IGFBP7-AS1	0.546112	1.54971e-30	postive
COL5A1	IGFBP7-AS1	0.418365	2.53919e-17	postive
COL6A1	IGFBP7-AS1	0.449464	4.7902e-20	postive
COL6A2	IGFBP7-AS1	0.667206	1.19345e-49	postive
COL6A3	IGFBP7-AS1	0.461017	3.93427e-21	postive
COL8A1	IGFBP7-AS1	0.561557	1.51079e-32	postive
COL8A2	IGFBP7-AS1	0.567787	2.17706e-33	postive
ASPN	IGFBP7-AS1	0.538879	1.24934e-29	postive
BGN	IGFBP7-AS1	0.549865	5.14204e-31	postive
DCN	IGFBP7-AS1	0.604475	1.00003e-38	postive
HSPG2	IGFBP7-AS1	0.51025	3.00373e-26	postive
KERA	IGFBP7-AS1	0.436778	6.69385e-19	postive
LUM	IGFBP7-AS1	0.459438	5.56696e-21	postive
OGN	IGFBP7-AS1	0.515442	7.72707e-27	postive
OMD	IGFBP7-AS1	0.53854	1.37588e-29	postive
PODN	IGFBP7-AS1	0.675119	3.20704e-51	postive
PRELP	IGFBP7-AS1	0.717831	1.26648e-60	postive
ANXA6	IGFBP7-AS1	0.564381	6.31017e-33	postive
C1QTNF2	IGFBP7-AS1	0.725874	1.36065e-62	postive
C1QTNF4	IGFBP7-AS1	0.627713	1.75467e-42	postive
C1QTNF7	IGFBP7-AS1	0.531857	9.0355e-29	postive
CLEC10A	IGFBP7-AS1	0.445755	1.04767e-19	postive
CLEC11A	IGFBP7-AS1	0.567862	2.12617e-33	postive
CLEC14A	IGFBP7-AS1	0.679919	3.3825e-52	postive
CLEC1A	IGFBP7-AS1	0.607208	3.75147e-39	postive
CLEC2B	IGFBP7-AS1	0.40884	1.52871e-16	postive
CLEC3B	IGFBP7-AS1	0.548196	8.41339e-31	postive
COLEC12	IGFBP7-AS1	0.54413	2.75877e-30	postive
CSPG4	IGFBP7-AS1	0.47358	2.32644e-22	postive
EMCN	IGFBP7-AS1	0.572928	4.26542e-34	postive
GPC6	IGFBP7-AS1	0.439636	3.73058e-19	postive
GREM1	IGFBP7-AS1	0.557864	4.67404e-32	postive
LGALS1	IGFBP7-AS1	0.505729	9.613e-26	postive
PLXDC1	IGFBP7-AS1	0.479907	5.3541e-23	postive
PLXDC2	IGFBP7-AS1	0.542495	4.42834e-30	postive
PLXNA4	IGFBP7-AS1	0.422835	1.07214e-17	postive
SDC2	IGFBP7-AS1	0.417842	2.80661e-17	postive
SDC3	IGFBP7-AS1	0.485765	1.33674e-23	postive
SEMA3G	IGFBP7-AS1	0.54413	2.7595e-30	postive
SEMA4C	IGFBP7-AS1	0.411149	9.94611e-17	postive
SEMA6B	IGFBP7-AS1	0.532707	7.12804e-29	postive
A2M	IGFBP7-AS1	0.62862	1.23358e-42	postive
ADAM19	IGFBP7-AS1	0.464123	1.97671e-21	postive
ADAM33	IGFBP7-AS1	0.629365	9.22854e-43	postive
ADAMTS1	IGFBP7-AS1	0.52471	6.45706e-28	postive
ADAMTS10	IGFBP7-AS1	0.691999	9.68456e-55	postive
ADAMTS3	IGFBP7-AS1	0.419592	2.00666e-17	postive
ADAMTS8	IGFBP7-AS1	0.405183	2.99974e-16	postive
ADAMTSL1	IGFBP7-AS1	0.550421	4.3618e-31	postive
ADAMTSL3	IGFBP7-AS1	0.595381	2.43965e-37	postive
CTSO	IGFBP7-AS1	0.482793	2.71171e-23	postive
FAM20C	IGFBP7-AS1	0.483709	2.18233e-23	postive
HTRA1	IGFBP7-AS1	0.403034	4.44076e-16	postive
HTRA3	IGFBP7-AS1	0.492227	2.80296e-24	postive
ITIH3	IGFBP7-AS1	0.484883	1.65019e-23	postive
ITIH5	IGFBP7-AS1	0.578784	6.43191e-35	postive
LOXL1	IGFBP7-AS1	0.513365	1.3339e-26	postive
MMP2	IGFBP7-AS1	0.403479	4.09566e-16	postive
MMP23B	IGFBP7-AS1	0.499398	4.76268e-25	postive
PAMR1	IGFBP7-AS1	0.472541	2.95267e-22	postive
SERPINF1	IGFBP7-AS1	0.623311	9.55155e-42	postive
SERPING1	IGFBP7-AS1	0.603277	1.53213e-38	postive
TIMP1	IGFBP7-AS1	0.467187	9.95481e-22	postive
TIMP2	IGFBP7-AS1	0.559531	2.81217e-32	postive
TIMP3	IGFBP7-AS1	0.532103	8.43727e-29	postive
TLL1	IGFBP7-AS1	0.578634	6.75383e-35	postive
ANGPT1	IGFBP7-AS1	0.413314	6.62617e-17	postive
ANGPTL1	IGFBP7-AS1	0.486406	1.14643e-23	postive
ANGPTL2	IGFBP7-AS1	0.567479	2.39833e-33	postive
ANGPTL7	IGFBP7-AS1	0.553177	1.92034e-31	postive
CCL14	IGFBP7-AS1	0.450026	4.25094e-20	postive
CCL19	IGFBP7-AS1	0.460746	4.17637e-21	postive
CHRDL1	IGFBP7-AS1	0.582442	1.93481e-35	postive
CHRDL2	IGFBP7-AS1	0.461996	3.16927e-21	postive
CXCL12	IGFBP7-AS1	0.479446	5.96469e-23	postive
DHH	IGFBP7-AS1	0.649547	2.59142e-46	postive
FGF1	IGFBP7-AS1	0.43488	9.83828e-19	postive
FGF10	IGFBP7-AS1	0.513234	1.38046e-26	postive
FGF2	IGFBP7-AS1	0.508053	5.29752e-26	postive
FGF7	IGFBP7-AS1	0.508406	4.83716e-26	postive
FLT3LG	IGFBP7-AS1	0.526798	3.65311e-28	postive
FRZB	IGFBP7-AS1	0.520988	1.76614e-27	postive
FSTL1	IGFBP7-AS1	0.60884	2.08014e-39	postive
GDF6	IGFBP7-AS1	0.473299	2.48131e-22	postive
HCFC2	IGFBP7-AS1	0.412569	7.62287e-17	postive
HGF	IGFBP7-AS1	0.425399	6.49909e-18	postive
IGF1	IGFBP7-AS1	0.483132	2.5024e-23	postive
IL17B	IGFBP7-AS1	0.557788	4.78332e-32	postive
ISM1	IGFBP7-AS1	0.59313	5.29433e-37	postive
NGF	IGFBP7-AS1	0.435632	8.44909e-19	postive
PIK3IP1	IGFBP7-AS1	0.400866	6.57894e-16	postive
PTN	IGFBP7-AS1	0.458145	7.38849e-21	postive
SFRP1	IGFBP7-AS1	0.579042	5.91163e-35	postive
SFRP2	IGFBP7-AS1	0.492775	2.45184e-24	postive
SFRP4	IGFBP7-AS1	0.559725	2.6503e-32	postive
TGFB1	IGFBP7-AS1	0.485979	1.26996e-23	postive
TGFB3	IGFBP7-AS1	0.582882	1.67272e-35	postive
TNFSF12	IGFBP7-AS1	0.669365	4.49947e-50	postive
VEGFB	IGFBP7-AS1	0.505888	9.22985e-26	postive
VEGFC	IGFBP7-AS1	0.598838	7.32964e-38	postive
WNT2B	IGFBP7-AS1	0.448026	6.49555e-20	postive
WNT9A	IGFBP7-AS1	0.443607	1.64101e-19	postive
COLQ	AC090617.4	0.433229	1.37268e-18	postive
CLEC2D	AC090617.4	0.472071	3.28767e-22	postive
ADAMTS10	AC090617.4	0.436099	7.68418e-19	postive
FLT3LG	AC090617.4	0.496436	9.95337e-25	postive
TNFSF14	AC090617.4	0.403678	3.94939e-16	postive
S100A1	AL353693.1	0.636259	6.048e-44	postive
EMILIN2	AC008074.2	0.470337	4.88211e-22	postive
CLEC17A	AC008074.2	0.77631	9.31682e-77	postive
CLEC2D	AC008074.2	0.564946	5.29471e-33	postive
SEMA4A	AC008074.2	0.645973	1.15389e-45	postive
SERPINA9	AC008074.2	0.691645	1.15411e-54	postive
SERPINB9	AC008074.2	0.484943	1.62667e-23	postive
ANGPTL6	AC008074.2	0.656464	1.35922e-47	postive
CCL22	AC008074.2	0.423664	9.12383e-18	postive
CRLF3	AC008074.2	0.509924	3.2686e-26	postive
EBI3	AC008074.2	0.74326	4.24866e-67	postive
F10	AL117335.1	0.421376	1.42256e-17	postive
BGLAP	AC020891.2	0.491289	3.52373e-24	postive
SLIT1	AC020891.2	0.407672	1.89761e-16	postive
ADAM22	AC020891.2	0.415738	4.19005e-17	postive
GDNF	AC020891.2	0.4132	6.76948e-17	postive
INSL3	AC020891.2	0.447767	6.8601e-20	postive
BGLAP	AC092119.2	0.459991	4.93117e-21	postive
MASP2	AC092119.2	0.479131	6.42112e-23	postive
BGLAP	AL596325.2	0.414924	4.8897e-17	postive
LGALS8	AL162595.1	0.423059	1.02636e-17	postive
EGLN1	AL162595.1	0.424888	7.18333e-18	postive
NID2	AC108463.2	0.483606	2.23587e-23	postive
PXDN	AC108463.2	0.49875	5.59979e-25	postive
COL12A1	AC108463.2	0.40905	1.47029e-16	postive
COL15A1	AC108463.2	0.409003	1.48323e-16	postive
COL4A1	AC108463.2	0.482919	2.63181e-23	postive
COL5A2	AC108463.2	0.447423	7.37693e-20	postive
COL6A3	AC108463.2	0.414485	5.31235e-17	postive
PLXDC1	AC108463.2	0.523687	8.52514e-28	postive
PLXNC1	AC108463.2	0.418868	2.30611e-17	postive
ADAMTS12	AC108463.2	0.436664	6.85105e-19	postive
ADAMTS2	AC108463.2	0.412225	8.1304e-17	postive
ADAMTS4	AC108463.2	0.401415	5.9575e-16	postive
ADAMTS5	AC108463.2	0.417116	3.22401e-17	postive
LOXL2	AC108463.2	0.414277	5.52501e-17	postive
SFTA2	AC092115.3	0.404927	3.14416e-16	postive
ABI3BP	NR2F2-AS1	0.577145	1.09653e-34	postive
BMPER	NR2F2-AS1	0.424378	7.93625e-18	postive
COLQ	NR2F2-AS1	0.557408	5.36717e-32	postive
CRISPLD1	NR2F2-AS1	0.451512	3.09716e-20	postive
CRISPLD2	NR2F2-AS1	0.490787	3.98218e-24	postive
DPT	NR2F2-AS1	0.412788	7.31518e-17	postive
ECM2	NR2F2-AS1	0.522976	1.0334e-27	postive
EFEMP2	NR2F2-AS1	0.427327	4.44904e-18	postive
EMILIN1	NR2F2-AS1	0.476156	1.28388e-22	postive
FBLN1	NR2F2-AS1	0.420713	1.617e-17	postive
FBLN5	NR2F2-AS1	0.552645	2.25121e-31	postive
FGL2	NR2F2-AS1	0.496531	9.72209e-25	postive
HMCN1	NR2F2-AS1	0.434627	1.03548e-18	postive
IGFBP7	NR2F2-AS1	0.482899	2.64464e-23	postive
LAMA2	NR2F2-AS1	0.493995	1.81786e-24	postive
LAMA4	NR2F2-AS1	0.438373	4.8336e-19	postive
LAMB2	NR2F2-AS1	0.410543	1.11361e-16	postive
LGI2	NR2F2-AS1	0.424498	7.75224e-18	postive
LGI4	NR2F2-AS1	0.566191	3.59014e-33	postive
LTBP1	NR2F2-AS1	0.53537	3.37696e-29	postive
LTBP3	NR2F2-AS1	0.424677	7.48697e-18	postive
LTBP4	NR2F2-AS1	0.510772	2.62294e-26	postive
MFAP4	NR2F2-AS1	0.566642	3.11754e-33	postive
MGP	NR2F2-AS1	0.562903	9.97774e-33	postive
MMRN1	NR2F2-AS1	0.419683	1.97197e-17	postive
MMRN2	NR2F2-AS1	0.489421	5.5468e-24	postive
NTN1	NR2F2-AS1	0.535749	3.03456e-29	postive
PAPLN	NR2F2-AS1	0.445761	1.0462e-19	postive
RSPO1	NR2F2-AS1	0.490512	4.25738e-24	postive
RSPO3	NR2F2-AS1	0.526069	4.45862e-28	postive
SLIT2	NR2F2-AS1	0.566028	3.77837e-33	postive
SLIT3	NR2F2-AS1	0.527389	3.10652e-28	postive
SMOC2	NR2F2-AS1	0.516836	5.34521e-27	postive
SNED1	NR2F2-AS1	0.412963	7.07769e-17	postive
SPARCL1	NR2F2-AS1	0.585745	6.45504e-36	postive
SPON1	NR2F2-AS1	0.516132	6.4404e-27	postive
SRPX	NR2F2-AS1	0.520205	2.17854e-27	postive
SVEP1	NR2F2-AS1	0.498186	6.44528e-25	postive
THBS3	NR2F2-AS1	0.401462	5.90622e-16	postive
THBS4	NR2F2-AS1	0.449701	4.55542e-20	postive
TNXB	NR2F2-AS1	0.479156	6.38373e-23	postive
VIT	NR2F2-AS1	0.413032	6.98675e-17	postive
COL14A1	NR2F2-AS1	0.516293	6.17285e-27	postive
COL21A1	NR2F2-AS1	0.50821	5.0877e-26	postive
COL4A3	NR2F2-AS1	0.504938	1.17623e-25	postive
COL4A4	NR2F2-AS1	0.452562	2.47361e-20	postive
COL6A2	NR2F2-AS1	0.415555	4.3386e-17	postive
[truncated: 21,974 more rows]
