# Supplementary material for: A Novel Matrisomal-Related LncRNA Signature Associated With Survival Outcome and Immune Evasion in Patients With Gastric Cancer
Source: Front Oncol. 2022 Jun 24;12:926404. doi: 10.3389/fonc.2022.926404 (PMC9263572; doi:10.3389/fonc.2022.926404)
Supplement: Supplementary file 1 [file DataSheet_1.zip › Data Matrix.xlsx]

## Sheet: expTime
id	futime	fustat	AL512506.1	AL136307.1	AL121906.2	AL136221.1	CAPN10-DT	RABGAP1L-AS1	ODF2-AS1	AC068580.2	AL139384.2	AC005387.1	AC005519.1	AC005046.1	AC092718.3	AC244093.5	LINP1	AC034102.6	SAP30-DT	AL354989.1	AL513320.1	AC008083.2	AC004923.4	AP005131.2	AC106897.1	AC020978.1	AC011298.1	AC245884.8	AC112496.1	AC093297.2	TSPEAR-AS1	AL450344.2	SOCAR	AC025171.4	AC023825.2	AL034550.1	ZBTB40-IT1	Z98200.1	TMEM147-AS1	AC015849.3	AC068491.2	AC022150.2	AC246787.2	AL355916.1	AC108451.2	AC133065.1	AL161891.1	AC011379.2	AC109460.2
TCGA-BR-8588	389	0	0.257463	0.0937559	0.239836	0.794899	0.216752	0.337319	0.568064	0.0570025	0.0805021	0.109471	0.66243	1.01729	11.1672	0.13417	0.0420215	0.312677	0.440164	0.121366	0.464634	0.1453	0.312858	0.237374	0.391205	0.22508	0.0907208	0.394094	1.02848	1.86774	0.752675	0.439309	0.238397	0.423245	0.544747	0.547131	0.494022	0.163973	0.574952	2.48732	0.127174	0.837689	0.0794509	0.261442	0.0716239	0.0259661	0.714818	0.172586	0.441091
TCGA-VQ-A8DU	166	1	2.03882	0.226507	1.39492	4.81628	0.861124	1.43812	1.14367	7.48245	3.58721	0	1.07827	0.993008	19.0913	0.237706	0.0169201	0.527584	0.970123	0.781896	1.74615	1.14671	2.18354	0.159299	1.06326	0.580028	0.31963	0.669999	0.331297	5.59726	1.40992	1.16242	0.314155	1.95614	0.115445	0.566498	0.909348	0.957355	1.05056	7.6307	2.73958	0.746876	0	0.21639	0.173038	0.167286	0.923716	0.535723	0.582551
TCGA-HU-A4G9	736	0	0.0353771	0.0386479	0.41743	0.842585	0.22238	0.0981522	0.0780555	0.140985	0	0.135378	0.743668	1.11825	7.67593	0.265476	0	0.135029	0.203726	0.225132	0.153225	0	0.494369	0.0652333	0.0806309	0.0742257	0.0514206	0.216604	0.113056	2.32869	1.84811	0.0258702	0.0536028	0.257911	0.283648	0.692723	0.465474	0.101389	0.768226	2.92948	0.471811	1.82521	0	0.0119746	0.295247	0.128444	0.18502	1.28834	0.945494
TCGA-CD-A4MG	200	1	0.279501	0.033927	0.790739	0.684873	0.376488	0.330291	0.274084	0.536308	0.372876	0.198068	0.663029	1.78483	14.7814	0.155365	0.0304122	0.204742	1.40278	0.131754	0.179344	0.0841267	0.528325	0.400854	0.601645	0.195477	0.0164144	0.744737	0.545851	3.17992	0.81118	0.317941	0.266646	0.599313	0.332	0.395976	0.561846	0.267013	1.3459	2.60021	1.1505	0.541305	0.0287505	0.147166	0.0518364	0.131547	1.19108	0.413324	1.03431
TCGA-HU-8602	679	0	0	0	0.240275	0	0.369153	0.0766745	0.304877	0.513961	0.0276512	0.105754	0.372164	0.138975	9.84361	0.0864101	0	0.412338	0.502308	0.175868	0.159595	0	0.201491	0.0764384	0.0629873	0.0579836	0.0803375	0.126905	2.34039	1.09936	0.242374	0.0404185	0.223325	0.260732	0.646276	0.176185	0.136357	0.105604	0.901461	1.47478	0.778091	2.00386	0.0511691	0.0841888	0.0461282	0.0334461	0.278361	0.054565	0.443161
TCGA-VQ-A91S	1000	0	0.295119	0.0537341	0.351278	0.650826	0.253974	0.398025	0.515491	0.588054	0.153793	0.470555	0.815858	3.10953	6.77038	0.307586	0	0.324273	0.393896	0.695581	0.337307	0.0333103	0.298846	0.0680227	0.0840788	0.154799	0.0259973	1.02895	0.628746	3.14117	1.27069	0.521544	0.124211	0.326946	0.920196	2.41901	0.606723	0.328921	3.45201	2.60219	1.58529	2.19475	0	0.116542	1.08782	0.0744094	1.02897	0.374073	1.45613
TCGA-HU-A4GY	8	0	0.915866	0	0.284387	1.07721	0.582567	1.0023	0.707265	0.162218	0.358914	0.973541	1.61441	3.20206	5.78164	0.343641	0.0298963	0.44491	0.961445	0.863462	0.661132	0.930371	0.333876	1.15402	0.382696	0.80067	0.00806796	1.91593	0.95123	3.12053	0.413261	3.08083	0.400893	1.88527	1.61144	0.86193	0.903789	0.408307	1.75751	6.62902	2.37506	2.27748	0.819622	0.263506	0.0254786	1.66263	0.756926	1.10955	2.57329
TCGA-BR-8365	533	1	0.0899165	0.229203	0.111681	0.132195	0.262421	0.207891	0.231456	0.796302	0.24366	0.0764631	0.984455	1.11966	2.25545	0.18743	0.0146756	0.499196	1.40778	0.275508	0.432717	0.0202979	0.109262	0.359235	0.648966	0.282985	0.0633667	0.734046	0.095783	1.29389	0.491442	0.350684	0.121102	0.501282	0.380495	0.573241	0.345064	0.28633	0.733945	2.75768	0.333107	1.65084	0.249727	0.147104	0.175098	0.0544104	0.252546	0.328766	0.566891
TCGA-D7-5578	385	0	0.0435797	0.142827	0.297704	0.0768852	0.337536	0.201517	0	0.694697	0.779421	0.389122	0.243339	0.438307	11.9973	0.136262	0	0.19658	0.274491	0.0924439	0.251669	0.206593	0.317737	0.160717	0.744947	0	0.63919	0.311298	0.278538	1.15833	0.21603	0.0318685	0.176084	0.186889	0.029118	1.0121	0.2867	0.0416325	0.75708	0.801938	0.0645785	0.7596	1.08931	0.140135	0	0.026371	0.206816	0.11154	0.232944
TCGA-BR-8682	991	0	0.618639	0.0450558	0.58909	0.764001	0.523131	0.343278	0.409487	0.0547868	0.0980057	0.315646	1.1379	1.18515	2.12077	0.103164	0	0.314833	0.497275	0.291621	0.893147	0.251375	0.927149	0.190122	0.187999	0.302863	0.506818	1.17841	0.36245	1.79514	0.133675	0.60319	0.0208301	0.742839	0.137782	3.96276	0.474818	0.236399	1.04423	3.60492	0.336134	3.22051	0.30545	0.2443	0	0.249568	0.367482	0.286515	1.10226
TCGA-CG-4465	274	1	0.218272	0	0.0580939	1.01773	0.22051	0.0144188	0.0687991	0	0.0389989	0	0.184353	0.694431	5.16224	0.116997	0	0.119016	0.336688	0.110241	0.0675271	0.105585	0.132618	0.143744	0.106604	0.0654235	0.284297	0.397745	0.473331	2.6644	0.160517	0.0456046	0.141739	0.227326	0.125006	0.369185	0.307706	0.119154	0.423563	1.34842	0.13862	0.0434802	0.0577345	0.094991	3.79943	0.0377375	0.449977	0.0706872	0.320527
TCGA-CG-5720	30	1	0.0704036	0	0.218612	0.310523	0.158056	0.21161	0.155338	0	0.0836509	0.0449023	0.15031	0.556358	9.2273	0.13208	0	0.0366436	0.310411	0	0	0	0.384981	0.19473	0.521505	0.184645	0.474448	0.19757	0.337487	1.26219	0.107384	0.102968	0.373361	0.105673	0.0470405	0.400751	0.057896	0.0672579	0.426124	1.00405	0.104328	0.859001	0.2933	0.178729	0.293785	0.0639041	0.30343	0.120988	0.188162
TCGA-D7-6524	543	0	0.274651	0.0333383	0.151613	0.269195	0.274041	0.127001	0.100998	1.37831	0.274804	0.194631	0.250586	0.876931	6.98498	0.0381673	0.0448268	0.317667	0.356967	0.194202	0.0881161	0.0206667	0.333744	0.309492	0.278214	0	0.052421	0.404833	0.975235	1.02344	0.273459	0.200844	0.431561	0.183218	0.0815598	0.403002	0.200763	0.0583066	0.535787	1.4039	0.452213	0.382977	0.0282516	0.20659	1.42624	0	0.144823	0.0736429	0.665026
TCGA-CD-A486	192	1	0.475665	0.84784	1.72575	4.41678	0.553605	0.347293	0.662843	1.66283	0.269276	0.287405	1.20054	1.65463	5.13368	0.109589	0.0735488	0.451713	0.707331	0.212423	0.686732	0.220406	0.760535	0.276979	0.970011	0.367687	3.39405	0.61313	0.620039	1.00036	19.9564	0.292918	0.391971	0.418708	0.167272	0.262207	0.782321	0.358746	0.957739	1.79667	1.8549	1.25673	0.509888	3.91073	23.944	1.18164	0.518877	0.695679	0.967607
TCGA-CG-5716	0	0	0.148404	0.0540418	0.215046	0.218185	0.260981	0.0457491	0.109146	1.24856	0.167048	0.2524	0.194977	0.355379	9.52351	0	0	0.120153	0.267068	0.0699565	0.321384	0.134004	0.21039	0.136825	0.563736	0.103791	0.0261462	0.30288	0.0395217	0.8295	0.18863	0.0361746	0.0499689	0.190927	0.0991571	0.360425	0.162719	0.0472578	0.630818	0.910295	0.0366521	0.724278	2.10663	0.0753489	3.34406	0.149671	0.177268	0.195343	0.366119
TCGA-RD-A7BT	262	1	0.236963	1.66418	0.105114	0.925707	0.398987	0.156535	0.448143	0.989317	0.224394	0.129541	0.444755	1.3862	12.1002	0.211692	0	0.810484	0.237588	0.167554	0.0977461	0.0917014	0.658166	0.0936315	0.424352	0.213077	0.147612	0.79452	0.946589	1.18963	1.76198	0.148529	0.153876	0.159689	0.0452366	0.940335	0.389731	0.485091	1.07294	1.74421	0.601961	1.65212	0.0940176	0.0171875	0.565038	0	1.15078	0.480245	1.0996
TCGA-IN-A7NT	323	0	0.909011	0	0.282259	0.561301	0.826496	0.126101	0.401126	2.05281	0.125059	0	1.73171	2.54683	8.72155	0.341069	0.979194	0.378497	0.278095	0.0642749	0.590565	0	2.26441	0.167616	4.04002	0.0953612	0.0120114	1.39141	1.45248	0.891856	0.693241	0.797679	0.550928	0.194912	0	0.248365	0.74752	0.173679	2.79713	3.01091	0.538806	0.38026	0	1.23074	0	0	0.360957	0.059826	1.60717
TCGA-BR-8296	474	1	0.0425544	0.185956	0.739964	0.938454	0.592315	1.61356	0.938916	0.395706	0.372559	0.379967	0.9225	1.34513	6.16439	1.1709	7.85531	0.502037	0.941945	0.962869	0.675808	0.605197	1.42203	0.431573	1.06689	0.491066	0	1.5633	0.917949	1.92056	0.0567934	1.33811	0.580301	1.58768	0.454927	1.0658	0.979843	0.406531	1.09317	4.03282	2.42778	2.69989	0.630332	0.0864241	0.177574	0.772518	0.420386	0.569474	0.717385
TCGA-BR-4187	141	1	0.0966808	0	0	0.255853	0.0651145	0.491768	0.177763	0.470913	0.26602	0	0.317554	2.91713	2.42512	0.120918	0.0157796	0.123005	1.10191	0.205085	0	0.0872995	0.293706	0.0297123	0.257079	0.101425	0.0255501	0.131544	0.617931	1.56944	0.319505	0.754131	0.325532	0.732478	0.0861303	0.352208	0.106007	0.092361	0.232281	0.978497	0.334288	0.224688	0.149174	1.40717	0	0.312019	0.137333	0.117833	0.410775
TCGA-VQ-A91K	1862	0	0	0.0254583	0.246026	0.534474	0.243273	0.172414	0.102834	0	0.110754	0.356705	0.55876	1.38953	6.02081	0.160302	0	0.299184	0.18033	0.0823886	0.201865	0.0631273	0.269017	0.150397	0.132784	0.122235	0.526555	0.523168	0.186181	1.39262	0.941924	0.0852065	0.153007	0.449714	0.124564	0.466924	0.536582	0.222625	0.607258	1.67242	0.638852	2.61584	0	0.0985992	1.05022	0.0564062	0.363374	0.330601	0.967764
TCGA-IN-A6RL	406	1	0	0	0.449826	0.464689	0.384356	0.152244	1.01701	3.32397	0.0823561	0.503963	0.735361	0.425748	5.90491	0.576493	0	0.502665	0.616202	0.0465604	0.142601	0.044594	2.32046	0	0.825443	0.276316	0.0435048	0.436768	0.368258	1.4918	0.313862	0.144459	0.299317	0.705966	0.879936	1.31937	0.541499	0	0.997901	6.17975	0.731828	0.229548	0.182882	0.0780102	1.20901	0	0.146681	0.871567	0.839324
TCGA-MX-A5UJ	600	0	0.0578256	0	0.466844	0.688625	0.499801	0.227283	0.318964	2.53492	0.144645	0.221282	0.693252	2.30558	9.53695	0.235047	0	0.220712	0.629581	0.102219	0.500907	0.0979024	0.509437	0.159941	0.658977	0.21232	0.0496657	0.604836	0.277193	2.18685	0.452022	0.296003	0.116822	0.483565	0.193182	0.408152	0.142658	0.193347	1.51486	2.87303	1.43529	1.3506	0.2409	0.455074	1.20649	0.139966	0.467638	0.202974	0.653848
TCGA-BR-8286	895	0	0.320498	0.0778068	0.0884608	0.942394	0.279813	0.806875	0.510714	0.0946112	0.285046	0.317969	0.467865	0.767486	12.5949	0.311769	8.12542	0.296556	0.666488	0.57914	0.565538	0.482332	1.21164	0.0656644	0.365238	0.336223	0	0.52692	0.199155	2.83958	0.0203685	0.4427	0.593528	1.23699	0.166555	0.048649	0.409982	0.204119	1.49725	4.78368	0.817934	0.744843	0.0659352	0.0904031	0.0891596	0.107745	0.372486	0.320307	0.60033
TCGA-R5-A7ZF	259	1	0.918343	0.936367	0.228125	0.432048	0.60476	0.19817	0.742948	5.1237	0.0842283	0.156188	0.563053	0.659738	24.2641	0.191428	0.149886	0.127461	0.220353	0.173159	0.309362	0.124385	0.260384	0.338674	1.95354	0.513814	0.0889876	0.499801	0.146739	1.33241	0.116726	0.134311	0.123685	0.341316	0.44997	0.501829	0.40277	0.23395	0.916491	2.59118	0.90723	0.0426849	0	0.901451	0	0.0740945	0.320192	0.0671557	0.604155
TCGA-VQ-A8E7	1138	0	0.38471	0.1501	0.392502	0.606002	0.428753	0.292254	0.515355	1.24112	0.0515524	0.280414	0.983807	4.40227	8.39205	0.274946	0.121095	0.200234	0.113739	0.116582	0.456236	0.204706	0.834791	0.0506703	0.0939457	0.11531	1.41973	0.392579	1.38311	2.48529	0.0104783	0.46218	0.138788	0.341746	0.220325	1.03861	0.723118	0.0787545	1.27978	3.53965	1.14017	1.95419	0	0.199979	0.0458669	0.133026	0.433807	0.0964551	1.06208
TCGA-CG-4436	243	0	0.316975	2.25083	0.275588	0.615143	0.281085	0.0732861	0.0699369	0.252642	0.0475727	0.0404323	0.270692	1.20689	7.03657	0.118932	0	0.0659915	0.0969727	0.15689	0.18305	0.0858652	0.539243	0.0292242	0.0722445	0	0.473289	0.291112	1.59542	4.22385	0.972984	0.0231794	0.208119	0.149526	0.190609	0.750581	0.573457	0.51478	0.773264	0.787435	0.0704563	0.552491	0	0.0214582	0.0264538	0.0767233	0.239454	0.0695383	0.195497
TCGA-D7-6520	573	0	0.173141	0	0.451604	0.152732	0.190464	0.144112	0.0382017	0.322002	0.112604	0	0.170608	0.248769	3.56129	0.0866189	0	0.0841087	0.286658	0.244852	0.149982	1.12565	0.231433	0.0319263	0.591932	0.0363273	0.0823619	0.282693	0.0276656	0.648609	5.95515	0.0253226	0.244852	0.178202	0	0.346915	0.0569527	0.132324	0.399982	0.191165	0.128285	0.700147	0.0320579	0.0468845	0	0.0209543	0.0871981	0.164597	0.213573
TCGA-BR-4368	0	0	0.065895	0.0719874	0.225073	0.78472	0.784051	0.167588	0.14539	0	0.090656	0.168107	0.984785	2.53263	5.74381	0.206036	0.0161324	0.342969	0.741153	0.489231	0.285404	0.223128	2.18198	0.0911299	0.150187	0.276512	0.00435357	0.504321	0.210582	1.53988	0.408311	0.265029	0.166405	0.155423	0.132084	0.960222	1.13796	0.220327	1.19041	2.72829	0.341762	0.298625	0.213513	0.111522	0.659929	0.0996861	0.22656	0.493917	1.02958
TCGA-BR-8676	229	0	0.780259	0.154982	0.440508	0.250285	0.501618	2.6896	0.31301	0	0.00887152	0.361918	0.629054	1.68161	23.5307	0.0443576	0	0.0246126	0.880787	0.250778	0.307223	0	0.689554	0.0653979	0.161669	0.372065	0	1.01337	0.453363	4.87158	0	0.155613	0.143301	1.15592	0.331758	0.129204	0.699973	0.81316	1.47478	6.59165	1.892	0.692364	0	0.180072	0	0	0.652639	0.378658	0.116662
TCGA-BR-6457	416	0	0.133092	0.0484656	0.220408	0.195672	0.114536	0.0410286	0.146826	0.353598	0.149811	0.226357	0.0437148	0.382452	3.22716	0.0554858	0.434447	0.184724	0.6866	0.0941073	0.0640495	0.0600886	0.2965	0.327218	0.910023	0.186163	0.0468967	0.203721	0.0708875	0.941759	0.583625	0.097326	0.336098	0.133176	0.0296419	0.36364	0.14593	0	0.373053	0.408184	0.427314	0.43303	0.410709	0.240264	0	0.134228	0.120307	0.0681282	0.14593
TCGA-D7-A747	255	1	0.588668	0.482321	0.365577	1.10346	0.495585	0.544412	0.487061	0	0.184061	0.563164	0.652562	1.53301	3.96837	0	0.0360294	0.434051	1.64202	0.520299	0.265587	0.498325	0.357662	0.271367	0.251566	0.926327	0.359754	0.488076	0.176365	2.08709	0.224469	1.02238	0.222985	0.694229	0.393321	1.30682	0.968175	0.281183	0.530364	2.91122	0.163559	1.69299	0.681216	0.249069	0.184232	0.311688	0.377711	0.408952	0.816898
TCGA-BR-A44U	422	1	0.188941	0.41282	0.0704021	1.83336	0.279954	0.0873683	0.541941	1.70673	0.316653	0.192806	0.34753	2.33465	28.3414	0.0236308	0	0.118008	0.510028	0.0267196	0.927452	0.409458	0.344389	0.522595	0.215316	0.277496	0.579212	1.15684	0.271712	2.602	1.77954	0.331601	0.0381708	0.356516	0	0.430196	0	0.288799	0.90439	1.14735	0.78395	0.948461	0	0.454071	0.157685	0	0.508715	0.0911903	0.279674
TCGA-KB-A93G	613	0	0.41075	0	0.291526	0.698782	0.349093	0.298469	1.00337	0.0779487	0.117422	0.336818	0.684204	6.40751	6.77065	0.477029	0.0143657	0.468295	0.601908	0.435654	0.169432	0.119216	0.374344	0.45985	0.434653	0.307788	0.019384	1.24249	10.6652	1.26657	0.290876	1.71639	1.09654	0.792665	0.352857	1.84373	0.916825	0.280284	0.91907	3.61727	3.17377	0.756853	0.0814845	0.923573	0.563172	0.37283	0.267104	0.557828	2.15937
TCGA-BR-8367	801	1	0.0998822	0.218234	0.475557	1.02793	0.448471	0.338701	0.440758	0.0884559	0.154071	0.0849377	0.535847	1.84172	4.25922	0.333126	0.0326042	0.242604	0.395446	0.376669	0.336473	0.0676427	0.505718	0.583227	0.379417	0.314349	0.0219968	0.662514	0.478795	2.93398	0.590344	0.365204	0.0672623	0.771011	0.20021	0.667097	0.492825	0.0636129	1.09526	2.2056	0.271352	0.719597	0.0924683	0.0901563	0.250077	0.221616	0.309557	0.180168	1.06779
TCGA-D7-A6F2	476	0	0.516758	0.59982	0.340977	1.33904	0.699699	1.03049	1.49647	0.0858079	0.941186	0.247185	0.86988	0.835288	6.66341	0.929068	0.0158141	0.392236	0.244114	0.433904	0.699431	0.109363	0.86342	0.446659	0.772924	0.609878	0.682827	1.38424	1.03214	2.85191	0.104682	0.543217	0.14681	1.45431	0.453173	2.63263	1.27486	0.308543	0.919216	5.76495	0.646108	5.20164	0.358801	0.0327965	0	0.0195439	0.606837	0.153518	2.77548
TCGA-D7-6521	564	0	0.0335411	0.109927	0.229128	0.147936	0.169424	0.139587	0	0	0.121654	0.0427839	0.132201	0.626493	5.72109	0.125849	0	0.116383	0.362163	0.0711493	0.266333	0.227148	0.122273	0.0618478	0.0382232	0.140747	0.02216	0.290931	0.294767	1.31034	0.23661	0.0245276	0.118582	0.215758	0.0672319	0.290202	0.275823	0.0320424	0.523797	0.833234	0.0994055	0.724935	0.43472	0.18165	0.139962	0.0811856	0.155927	0.0588662	0.524064
TCGA-BR-6454	0	0	0.154852	0.394729	0.192334	0.31873	0.202792	0.0954737	0.0569441	0.959963	0.374435	0	0.118679	0.55623	12.1384	0.0645578	0.657123	0.250748	0.185781	0.18249	0.0745217	0.139826	0.564509	0.285539	0.294115	0	0.0136411	0.15802	0.37115	1.95207	0.255874	0.0754926	0.46926	0.110679	0.137954	0.39959	0.169789	0.0986223	1.12089	1.04483	0.191223	0.575807	0.669005	0.0786228	0.473864	0.0937045	0.254959	0.0603941	0.551815
TCGA-CG-4466	577	0	0.297203	2.04086	0.474609	0.67415	0.972237	0.412289	1.6862	0.225603	0.0424813	0.0541576	0.627546	3.47718	9.82461	0.265508	0.020789	0.515627	0.519565	0.51036	0.183892	0.460053	1.26402	0.0782894	0.241922	0.801735	0.100984	0.71488	0.949781	6.7559	0.995671	0.248384	0.150106	2.16672	0.538997	2.14609	0.837955	0.365045	1.23585	2.61732	0.125831	0.621635	0	0.0718562	0.141736	0.282612	0.337188	0.105563	1.74574
TCGA-CD-8524	388	0	0.349286	0.0587046	1.15132	0.900637	0.835418	1.05605	0.563175	0.142767	0.319237	0.274177	0.811901	2.52857	9.70495	0.100812	0.420983	0.335623	0.483519	0.39896	0.543064	0.491286	1.76304	0.247716	1.07166	0.225491	0.0213016	1.30234	0.150261	0.896277	0.153679	1.00204	0.189981	1.5555	0.287233	0.440463	0.618656	0.410682	0.82428	2.76874	1.59258	0.374652	0.472602	0.241003	0.291504	0.0812924	0.192563	0.502985	0.806462
TCGA-BR-7723	874	1	0.158142	0.345527	0.220972	0.244126	0.452662	0	0.174461	0	0.469746	0.252151	0.350614	0.795265	6.59481	0.0988939	0.0193582	0.384112	0.149411	0	0.42809	0	0.144125	0.0364506	0.315381	0.0414754	0.0104482	0.504303	0.0315862	0.973262	4.24376	0	0.239615	0.0847729	0.158495	0.414081	0.780284	0.0755381	1.83762	0.509263	0	2.75644	0.292807	0.0535287	0	0.0717714	1.09128	0.02602	0.845307
TCGA-VQ-A91X	289	1	0.0956371	0.069653	0.712715	1.20921	1.21666	0.132671	0.808882	0.211741	0.0996775	0.203319	1.35074	1.83215	2.57886	0.119613	0	0.176985	0.275374	0.293036	0.552297	0.151125	0.619808	0.176349	0.145317	0.434762	0.488637	0.764481	0.713138	5.53895	0.82053	0.163185	0.0966053	0.574188	0.276902	1.68396	0.891329	0.45682	1.85291	2.28784	0.755838	1.71142	0.0295128	0.0161859	0.0532108	0.0192907	0.284051	1.01874	0.930652
TCGA-BR-6801	1223	0	0.29205	0.0398815	0.521438	0.54745	0.213087	0.0337617	0.281914	0.775919	0.0547898	0.0465662	0.239814	0.419617	7.39439	0.0684873	0.0536247	0.139339	0.354761	0	0.131763	1.7306	0.421427	0.0673153	0.291216	0.0765948	0.0289428	0.447035	0.233328	1.88203	0.361931	0	0.147503	0.156555	0	0.382353	0.180124	0.0697502	0.512755	0.638185	0.108193	0.839926	0	0.148282	0	0	0.328816	0.106784	0.360248
TCGA-IN-A6RN	594	0	0.508012	0	0.25239	1.79251	0.273717	0.657748	0.112087	0.404907	0.152488	0	0.433836	0.583929	3.37686	0.381221	0.149246	1.41019	0.548531	0.43105	0.22003	0.0688077	1.91367	0.374698	1.04207	0.319763	0.120829	0.881286	0.162347	2.46494	2.55702	0.965885	0.256578	0.217858	0.0678862	1.66562	0.668417	0.970627	0.807425	3.17841	0.677517	1.1334	0	0.120368	4.91809	0.0614818	0.403451	0.208037	0.501313
TCGA-VQ-A928	174	1	0.158036	0.316521	0.768795	0.720269	0.712538	0.109616	1.04607	2.2743	0.161418	0.70555	0.986251	2.66803	5.86363	0.675321	0.0515872	0.822544	0.218041	0.316611	0.760537	0.0535129	0.896179	0.0242841	0.39021	0.718424	0.0417647	2.0293	0.904864	3.95621	0.356548	0.520052	0.0931209	0.2485	0.263981	1.71518	0.90972	0.0503249	1.77919	7.24607	0.546432	4.55425	0.0731527	0.0846969	0.329731	0.366585	0.635195	1.4234	2.37177
TCGA-BR-7958	899	0	0.145534	0	0.361519	0.449324	0.220538	0.235536	0.883034	0.966635	0.0455045	0	0.549716	0.627308	17.6138	0.136514	0	0.328238	0.366663	0.154357	0.420222	0.0492794	0.221057	0.134178	0.0829245	0.229011	0.00961515	0.408403	0.872036	1.23316	0	0.372485	0.992296	0.436879	0.437575	0.198817	0.239357	0.0695155	0.551374	2.6111	0.593061	1.92787	0.269462	0.0615761	0.0607291	0.308229	0.267805	0.223491	0.777911
TCGA-CG-4305	485	0	0.156812	0	0.413881	0.760799	0.550066	0.181278	0.302739	3.02048	0.0490309	0.25003	0.682452	2.36572	3.90885	0.465794	0.537469	0.516909	0.402132	0.332638	0.481087	0.345139	2.28661	0.253008	0.357403	0.246759	0.0207206	0.760091	0.375846	2.86725	0.186859	0.258011	0.395998	0.336239	0.419098	1.24964	0.773719	0.599221	1.44179	3.31843	0.551881	1.66728	0.254051	0.192409	0.0327177	0.0948901	0.702414	1.33879	1.01551
TCGA-CD-A48C	353	1	0.128179	0.196041	0.302487	0.972394	0.374089	0.521585	0.593904	2.82653	0.218025	0.1962	0.168404	0.939251	21.1882	0.144281	0.364016	0.311333	0.770437	0.32628	0.425627	0.555556	1.61987	0.118177	1.19779	0.188255	0.128722	0.981002	0.16385	3.974	0.171068	0.337439	0.246005	1.49515	0.0342572	0.256825	0	0.195922	0.499835	2.05206	0.968699	2.89548	0.308527	0.277673	1.43345	0.0310254	0.476704	0.309319	0.76947
TCGA-HU-A4GX	616	0	0.137205	0.119913	0.153374	0.653571	0.397353	0.355292	0.211909	0	0.0549126	0.175014	0.540791	0.295704	18.0685	0	0	0.257084	0.350618	0.0970159	0.396174	0.0371675	0.233416	0.0252998	0.156358	0.201512	0.184924	0.49004	0.219235	3.80351	0.76385	0.120401	0.318766	0.56486	0.201683	0.562318	0.180528	0.183504	0.59082	1.86835	0.691278	1.18619	0.685912	0.0232209	1.4657	0.0332103	0.449148	0.174581	0.5303
TCGA-BR-8382	762	1	0	0	0.298809	0.0707396	0.450081	0.333736	0.176936	0.106528	0.0501483	0.204582	0.368757	0.691324	10.5605	0.100296	0	0.139128	0.447375	0.0567031	0.347329	0.434467	0.14617	0	0	0	0.105964	0.736496	1.34544	3.74799	0.0305787	0.23457	0.243013	0.653412	0.696554	0.401695	0.131892	0.229828	1.43018	1.10676	0.712999	0.615017	0	0.162864	1.47238	0.339684	0.372802	0.105556	0.32973
TCGA-IN-AB1V	479	0	0.315055	0.137674	0.391313	1.27842	0.519865	0.976087	0.660377	0.502224	0.0433442	0.482249	1.30387	0.63374	3.16111	0.236423	0.431938	0.251435	0.498936	1.04703	0.591311	0.0426726	1.11024	0.0871415	0.143614	0.396616	0.0166521	1.88077	1.10751	4.81649	0.114129	0.599015	0.0636489	1.51323	0.273657	0.702995	1.45087	0.481565	1.23439	6.40627	2.12423	1.40581	0.0875009	0.261271	1.2358	0.114388	0.180029	0.140538	1.81359
TCGA-CD-8532	354	1	0.099812	0.290774	0.371914	0.675022	0.515379	0.384617	0.220224	0.0441969	0.844714	0.084878	0.327839	0.501935	10.0355	0.166446	0.0162907	0.288612	0.383193	0.0470505	0.480339	0.0225317	0.323432	0.122698	0.341236	0.209419	0.285758	0.475317	0.186067	1.00896	1.64292	0.194639	0.302468	0.527914	0.24453	0.515122	0.492479	0.0635682	0.842387	1.37753	0.320464	0.579912	0.708425	0.0788313	0.749703	0.0603984	0.251339	0.182474	0.615599
TCGA-IN-8663	103	1	0.129594	0	0.181082	0.428692	0.501869	0.374535	0.607612	3.22787	0.190447	0.371939	1.70264	1.07065	29.9878	0.101302	3.04582	0.573334	0.495587	0.595623	0.631459	0.19747	0.669277	0	0.0738423	0.203929	0	0.52898	0.155305	3.38677	0	0.213229	0.212722	1.16709	0.281414	0.472112	0.372998	0.0619019	1.10472	2.50398	4.56092	0.225884	0	2.40713	0	0.019605	0.596186	0.153999	0.905853
TCGA-VQ-A91D	356	1	0.162258	0.0253228	0.302297	0.613419	1.09281	0.0643111	0.332432	0	0.0463852	0.650479	0.913622	1.41544	6.51206	0.463852	0.0113497	0.42628	0.346227	0.1639	0.652571	0.0941871	0.40842	0.085484	0.422647	0.194536	0.698337	0.461249	0.666684	2.60915	0.693845	0.372913	0.210729	0.656071	0.340727	0.981657	0.762467	0.465024	1.67071	3.04979	0.910242	1.92316	0	0.0509988	1.04464	0.028053	0.390624	0.369523	1.3915
TCGA-KB-A6F7	1935	0	0.188794	0.670309	1.0259	0.457982	0.466226	0.1746	1.40586	0.940476	0.548987	0.180614	1.14719	0.847683	7.39947	0.531277	0	0.687841	0.220839	1.03457	0.204425	0.287675	0.630887	0.130547	0.860592	0.0495142	0.049893	0.433474	0.377083	0.522014	0.710902	0.276118	1.14423	0.242889	0.725324	0.816733	0.776266	0.270537	1.86232	4.42949	0.594497	1.71116	0.08739	0.0399398	4.136	0	0.740534	0.431435	0.950926
TCGA-VQ-A91V	1297	0	0.310967	0	0.719803	0.74812	0.847265	0.53596	0.592553	0.938839	0.134356	0.21636	0.584978	1.17792	10.814	0.318211	4.47096	0.12752	0.391731	0.219881	0.408138	0	3.34933	0.286703	0.16108	0	0.00747093	1.13949	0.632397	1.42715	0.506646	0.847585	0.0571118	0.630412	0.188886	1.01699	0.418454	0.243059	0.684419	2.9912	0.858774	1.06433	0.104685	0.0621976	54.9956	0.0513198	0.224511	0.454802	1.31348
TCGA-VQ-A8PM	57	1	0.318846	0.309623	0.616033	0.250009	0.413578	0.278493	0.11725	0.141185	0.208251	0.0903799	0.44218	1.04349	3.75455	0.19939	0.433666	0.208977	0.357028	0.250502	0.639343	0.095969	1.11929	0.653259	0.242236	0.111497	0.121712	0.524203	0.481168	2.19296	0.459306	0.259069	0.429432	0.729254	0.426077	0.451716	0.699202	0.203066	1.08032	3.03143	0.367485	1.82781	0.688751	0.467672	1.5966	0.0857513	0.422033	0.528501	0.728336
TCGA-CD-8529	374	0	0.34183	0.169743	0.289479	0.603072	0.359287	0.316132	0.857058	6.35724	0.314815	0.317111	0.510347	1.07158	6.70363	0.19433	0	0.398962	0.184547	0.373542	0.403782	0.210451	0.604185	0.257856	0.389548	0.228202	0.0862304	0.539089	0.521372	1.15858	1.33308	0.84081	0.219731	0.42645	0.394502	0.339624	0.357767	0.267183	0.393403	2.88779	0.575615	1.2133	0.74799	0.452299	1.55608	0.206849	0.373201	0.084081	0.587759
TCGA-CG-4460	669	1	0.315181	0.114774	0.391469	0.741407	0.542479	0.35626	0.347705	0	2.21187	0.223352	0.85119	0.628961	4.96317	0.131398	0.0171472	0.364544	0.403341	0.247622	0.176958	0.0474329	0.638323	0.064575	0.558721	0.293907	0.0462743	0.678992	0.363723	1.88663	0.0667686	0.0256091	0.141498	0.525636	0.0233988	1.03657	0.691165	0.635652	0.734586	2.48104	0.0778417	1.00106	0.162103	0.0889032	0.555309	0.0423828	0.29508	0.409746	1.02235
TCGA-BR-A4J9	14	0	0.569779	0.0282936	0.160839	0.959536	0.401189	0.586822	0.428575	0.0688087	0.123089	0.231252	0.552936	1.74895	4.07653	0.0647836	0	0.170745	2.31641	0.329631	0.186956	0.157855	0.283242	0.716345	0.501744	0.733584	0.00342221	1.05715	0.413831	2.17604	0.48391	0.719689	0.0523224	0.710826	0.173046	0.400988	0.51115	0.346386	0.811302	3.64587	0.153514	1.15564	0.0959065	0.12273	0.0432292	0.266425	0.245817	0.329542	1.16074
TCGA-B7-A5TJ	335	0	0.817003	0	0.588559	1.15311	0.752011	0.408014	0.468683	1.56285	0.527261	0.208429	0.719178	2.81729	9.87789	0.163492	0	0.385545	0.446965	0.115538	0.778491	0.37624	1.25091	0.150651	0.558631	0.377119	0.345459	0.867063	0.65273	1.97627	1.47668	0.525756	0.115538	0.630661	0.218354	1.88998	0.591235	0.37464	1.15358	3.09705	1.64652	0.113924	0	0.0884938	0	0.0395509	0.848245	0.867498	0.967476
TCGA-IN-A6RS	383	0	0.334855	0.109744	0.291134	0.590766	0.793096	0.371617	0.36941	5.20442	0.180085	0.0854261	0.890881	1.01035	5.69062	0.272221	0.131167	0.255618	0.482084	0.142063	0.145032	0.113386	0.732422	0.401345	0.457919	0	0.637151	0.187937	0.989848	1.16481	0.255371	0.146922	1.15003	0.172321	0.134241	0.853914	0.385513	0.191936	0.587909	3.54308	1.04203	0.326848	0	1.63781	1.78855	0.0202628	0.330796	0.266908	0.468122
TCGA-D7-A6EZ	618	1	0	0.100729	0.209957	0.840466	0.503697	0.48321	0.47469	0.122484	0.0384399	0.156817	0.262471	0.0883195	16.9993	0.365179	0	0.330601	0.481199	0.108661	0.266236	0	0.14939	0.0566732	0.175126	0.0967284	0.00812237	1.14477	0.368325	1.40905	0.0117197	0.112377	0.605396	0.276789	0.369641	0.657805	0.202197	0.293615	1.19283	3.0258	0.364354	0.171428	0	0.0572179	0	0.260376	0.336365	0.116872	0.492854
TCGA-BR-7717	552	1	0.119588	0.348386	0.148534	0.0703274	0.187932	0.0737315	0.0879524	0.105907	1.01208	0.0508475	0.0785588	0.486834	12.9988	0	0.292775	0.165981	0.408899	0.112745	0.115102	0.647903	0.871907	0	0.454272	0.083637	0.5478	0.142373	0.0955426	1.83463	0.433208	0.524706	0.402662	0.427371	0	0.181525	0	0.266571	0.206278	0.513476	0.0295352	0.833772	0.0738075	0.101197	0.0998047	0.0241217	0.138986	0.256523	0.147514
TCGA-CD-8527	218	1	0.171668	0.140655	0.852881	0.302865	0.505832	0.535823	0.568151	1.59631	0.0805144	0.0547437	0.0563856	1.07911	25.5674	0.0268381	0.651432	0.0446749	0.308934	0.182077	0.402745	0.116258	0.860491	0	0.0978161	0.180091	0.419648	0.656924	0.582894	4.10354	1.16191	0.219688	0.0433516	0.607357	0.372779	0.351781	0.0705853	0.409995	0.848679	0.592309	0.508773	1.16696	0	0.0944241	14.4344	0.0259701	0.62764	0.25421	0.776438
TCGA-IN-A6RR	205	1	0.225809	0	0.308512	0.119514	0.370067	0.438548	0.498222	2.27973	0.0790771	0.691283	0.400509	1.58977	12.1213	0.338902	2.2113	0.391763	0.455129	0.351266	0.521611	0.428185	1.31709	0.0832757	0.411728	0.0947553	0.0716102	0.368684	0.252568	1.58709	1.45517	0.561433	0.319333	0.542286	0.150875	0.55527	0.222831	0.431439	1.01409	7.06393	1.84038	1.76327	0.0836191	0.122292	0.48998	0.0273283	0.14434	0.429331	0.594216
TCGA-BR-6452	1055	0	0.114456	0.0312595	0.231009	0.176687	0.324404	0.0264628	0.0947003	1.86253	0.0393661	0.145996	0.272555	0.308344	9.00773	0.0894685	0	0.21843	0.4068	0.0202326	0.144588	0.0775124	0.365089	0.131906	0.130433	0.0300179	0.0907428	0.102197	0.182885	1.06171	0.83469	0.0209245	0.31794	0.171793	0.114711	0.130301	0.329427	0.109342	0.634584	0.921452	0.0424016	0.797992	0.13245	0.106539	0.262685	0.0346298	0.357496	0.0753284	0.42355
TCGA-BR-8592	191	1	0.0709392	0	0.249644	0.41718	0.34506	0.25149	0.156519	0	0.198149	0.301626	0.745614	1.29106	3.39574	0.384468	0	0.689218	1.34471	0.0836003	0.546224	0.192167	0.301708	0.130808	0.511999	0.248066	0.28121	0.711837	0.415621	2.2694	0.33362	0.691677	0.0836003	0.760547	0.30019	0.635311	0.700037	0.203309	0.935208	3.65511	0.297843	1.97837	0.0218912	0.148073	0.0197346	0.314797	0.171763	0.238628	0.806987
TCGA-D7-8573	593	0	0.131886	0.10806	0.409522	0.349019	0.310889	0.426898	0.254618	7.70871	0.0659798	0.252345	0.454848	2.06075	10.2761	0.515467	0.645768	0.17161	0.243276	0.233137	0.047602	0.133975	0.600983	0.0303988	0.0751483	0.276714	0.00435675	0.471044	0.526841	1.84097	0.0314315	0.434	0.133221	0.509028	0.132181	0.930894	0.433823	0.094495	0.786065	3.8224	1.2459	0.206891	0	0.0167405	0.495309	0.239421	0.399165	0.178422	0.596507
TCGA-D7-A6F0	678	0	0.0769018	1.4002	1.25762	1.80898	0.624398	0.0948271	0.537305	0.0340522	0.596321	0.294281	1.07771	2.20985	14.0173	0.128241	0	0.613729	0.378273	0.271881	0.518119	0	1.24597	0.0236338	0.292123	0.0537834	1.32777	0.549324	0.266237	2.31382	2.13087	0.0937267	0.220094	0.51667	0.0856372	1.47081	1.51775	0.367329	1.77655	3.01892	0.189928	1.96593	0.0711937	0.143166	0	0.0155117	1.28602	0.0262435	0.758878
TCGA-FP-A8CX	7	0	0.204437	0.186115	0.65596	0.480902	0.458961	0.362379	0.300711	0.497886	0.0852294	0.173849	0.402892	0.905682	5.96136	0.213074	0	0.413797	0.263665	0.361386	0.368939	0.0230749	0.103509	0.219899	0.271804	0	0.0225113	0.504161	0.73499	1.66541	0.448242	0.224248	0.103253	0.175343	0.341488	1.41195	0.616431	0.292954	0.828062	2.31988	0.70687	0.973985	0.504699	0.0691987	48.5691	0.0618545	0.280498	0.548161	0.966675
TCGA-D7-8570	752	0	0.132227	0.0361132	0.985395	0.379082	0.218927	0.535003	0.437617	0.922168	0.376231	0.126499	0.61889	1.94734	9.16255	0.31008	0	0.263816	0.291496	0.210366	0.524976	0.111935	0.602538	0.335252	0.113014	0.312109	0	1.02886	0.897945	0.648659	0.0378153	0.241735	0.818091	0.311877	0.728873	0.406438	0.217473	0.157899	1.52427	3.19357	0.685793	0.898848	2.17282	0.106298	0.0275883	0.600101	0.249723	0.16438	0.502906
TCGA-BR-6453	485	0	0.0466101	0	0.231568	0.164463	0.204047	0.172424	0.20568	0.061917	0.12242	0.297272	0.275569	0.334847	9.29481	0.0874426	0	0.145558	0.478113	0.0329574	0.26917	0.220959	0.141596	0.472705	0.902982	0.293382	0.541983	0.309163	0.0372383	1.03933	0.782021	0.477184	0.211869	0.25985	0.280285	0.297151	0.153318	0	0.689128	2.8733	0.103604	0.357465	3.10683	0.0867725	0	0.5923	0.194112	0.201099	0.268307
TCGA-HU-A4GP	273	0	0	0.211171	0.771706	0.389744	0.29137	0.26815	0.274174	0.146731	0.0725274	0.246566	0.290241	0.495949	7.30764	0.397174	0	0.220379	0.298166	0.292884	0.0797347	0.018701	0.553665	0.101838	0	0.057938	0.0364883	0.563579	0.573607	1.15761	0.589664	0.282707	0.209203	0.213159	0.0184505	0.326944	0.317916	0.474845	0.515444	2.69317	1.04346	1.73274	0.0511288	0.0420613	2.02805	0.0668396	0.484075	0.319055	0.87427
TCGA-HU-A4H8	270	0	0.468146	0.107669	0.581459	0.63031	0.467413	0.239262	0.353365	0.0327308	0.117102	0.34572	1.01161	1.73468	6.36588	0.32357	0.0482575	0.299232	0.589732	0.226487	0.106717	0	1.28744	0.1363	0.0842362	0.206786	0.162787	0.490293	0.196851	2.01306	1.18851	0.288287	0.0746661	0.327559	0.329257	0.942489	0.851002	0.188307	1.29778	4.51136	1.1136	0.755859	0	0.13344	0.102816	0.0745487	0.885328	2.03963	1.1448
TCGA-VQ-A8E3	661	1	0.2385	0.0372216	0.338547	0.510938	0.745781	1.2604	0.338287	0.135782	0.127839	0.478065	0.637886	1.07699	7.58494	0.55397	0.18351	0.319203	0.380153	0.505921	0.418115	0.253814	0.828042	0.188477	0.310621	0.250202	0.0810375	0.921362	0.871065	2.12727	0.207872	0.847125	0.292539	1.50497	0.9106	0.418913	0.336222	0.488237	2.11573	1.66147	0.757331	2.39923	0.157712	0.247952	0.11374	0.164939	1.13845	0.48336	1.41493
TCGA-KB-A93H	1145	0	1.21813	0.0917762	0.547801	1.40802	0.91471	0.660392	0.602408	4.6313	0.730234	0.428636	0.814002	2.80637	22.1526	0.131337	0	0.218624	0.34016	0.207906	0.57611	0.398251	1.81199	0.0387269	0.047868	0.308458	0.188711	2.52895	1.44303	2.40527	1.21729	0.3686	0.0636446	0.864642	0.224524	0.860751	0.690843	0.601915	0.962602	4.63771	4.76168	5.00786	0	0.0924162	0.0701115	0.0508356	1.25706	0.724912	1.12262
TCGA-CG-4476	0	0	0.496355	0.506096	0.123299	0.817311	0.508871	0.137712	0.14602	0.351658	0.335226	0.0422089	0.608649	1.37878	2.63535	0.124158	0	0.172228	0.583583	0.140386	0.692715	0.0672287	1.08567	0.152542	0.339386	0.104142	0.0612141	0.438973	0.608049	2.6622	0.820162	0.145188	0.116989	0.496671	0.0884378	0.572603	0.707502	0.316118	0.938725	2.13121	0.465831	0.853617	0.0919023	0.330417	0.138081	0.300355	0.43906	1.70596	0.544232
TCGA-BR-8297	225	0	0	0.0561193	0.159509	0.226572	0.299845	0.368185	0.311689	0.0682397	0.337302	0.22934	0.345891	1.75294	8.39167	0.16062	0.037729	0.329755	1.46988	0.163453	0.222492	0.0521833	0.546195	0.307849	1.083	0.242506	0.0101817	0.314523	0.143643	1.11339	0.117529	0.225391	0.0389174	0.27537	0.102969	0.385976	1.01385	0.417133	0.835448	2.07963	0.171275	1.57587	0.166449	0.0521636	0.0857436	0.0932548	0.121892	0.274226	0.158414
TCGA-HU-A4GF	785	0	0.412108	0.90042	0.676382	0.467394	0.416332	0.136116	0.974217	1.40772	0.401292	0.262836	0.5221	1.54373	22.8342	1.06766	0	0.194065	0.185407	0.20814	0.382482	0.0996748	0.572314	0.0814181	0.402544	0.123522	0.171143	0.585748	1.10533	3.64947	0.269388	0.322888	0.297343	0.467072	0.413027	1.04555	0.435721	0.28121	0.67458	5.44384	0.545251	3.34526	0	2.33649	0.245667	0.07125	0.726985	0.238937	0.459928
TCGA-HU-A4GT	198	0	0.0920111	0.134024	0.361893	0.48699	0.179023	0.170187	0.0338354	0.448168	0.0230156	0.195611	0.322364	0.683041	16.5598	0.0767186	0	0.170275	0.364283	0.13012	0.199259	0.103854	0.24225	0.0282772	0.139807	0.225226	0.672744	0.297328	0.710603	2.79578	0.134494	0.470995	0.170395	0.105222	0.327881	0.251397	0.100886	0.1465	0.580995	3.10412	0.20452	0.213835	0	0.0830516	0.255966	0	0.739641	0.192884	0.605318
TCGA-VQ-A91A	1200	0	0.579127	0.0550149	0.187644	0.621917	0.364604	0.209578	0.722223	0.0668968	0.0881771	0.642362	0.736061	2.56862	7.31072	0.377902	0.086302	0.393161	0.335315	0.445101	0.23629	0.0170521	0.780222	0.139288	0.086083	0.237734	0.00665424	1.37465	3.07785	3.05884	1.20017	0.552389	0.470535	0.853046	0.26918	1.00902	0.621185	0.288653	1.09589	2.78006	2.4626	0.649543	0.0699313	0.558247	1.09273	0.121893	0.482852	0.19886	1.66685
TCGA-VQ-A8PX	1964	0	0.404673	0	0.618613	0.823779	0.426292	0.82047	0.480774	1.61271	0.112904	0.277947	0.490772	0.827425	7.35928	0.272528	0.0152418	0.183621	0.313707	0.682331	0.31459	0.105406	0.737611	0.229598	0.141896	0.130624	0.0904912	0.968845	0.397915	2.66542	0.0415446	0.250398	0.0786096	0.160192	0.207988	1.4317	1.02394	0.475805	1.42673	2.57768	1.63754	2.90821	0.172909	0.0158049	1.19504	0.357896	0.539656	1.96677	1.17753
TCGA-IN-A7NR	198	0	1.12103	0	0.316447	0.629289	0.388945	0.518374	0.449713	0.947657	0.152952	0.25999	0.301262	1.46427	8.94715	0.254921	1.8463	0.671876	0.62356	0.0720603	0.441398	0	0.80495	0.187919	0.464551	0	0	0.25999	0.0814205	1.63617	0.0777211	0.447149	0.102943	0.568155	0.408556	0.556896	0.167613	0.389432	0.44261	4.31328	1.05712	0.923692	0.283041	0.241469	0.510316	0.185007	0.305976	0.558937	1.00568
TCGA-HU-A4G8	690	0	0.499831	0	0.982955	2.20456	1.03796	0.404472	0.597362	0.663977	0.109399	0.6907	1.68277	1.01739	18.8849	0.364663	0.407896	0.476945	0.412269	0.7363	0.571284	0.0282082	0.328994	0.076805	0.379736	0.568052	0.280695	0.488803	0.332776	1.27058	0.158828	0.548268	0.210371	0.35725	1.44718	0.77767	0.411033	0.278541	1.0931	4.79048	1.51221	2.99116	0.192804	0.0986914	2.67668	1.10902	0.758408	0.167526	2.43195
TCGA-CG-5724	366	1	0	0.0889362	0.151671	0.0718129	0.214748	0.0564667	0.0449051	9.40855	0.0509092	0.103843	0.240655	0.614086	13.9625	0.0763637	2.94973	0.225983	0.446837	0.0287817	0.0587665	1.10265	0.643012	0.075057	0.185547	0	0.0699214	0.228455	0.325203	0.747901	1.21843	0.0595322	0.534517	0.576047	0.027197	0.203895	0.535572	0	0.541634	1.68532	0.30159	0.056759	0.0376833	0.358225	0.033971	0.098525	0.417881	0.053579	0.451889
TCGA-BR-4201	940	1	0	0.0368757	0.209625	0.297759	0.530457	0.140477	0.111714	4.57368	0.118208	0.12917	0.399132	2.4492	5.50354	0.0633255	0.0826386	0.398223	0.747165	0.0954703	0.60916	0.388613	0.861364	0	0.461601	0	0.129347	0.292785	0.836002	3.51049	0.231683	0.12342	0.443255	0.376365	0.112767	0.338164	0.666194	0.161233	1.00436	1.3044	0.175068	0.400079	0.0624986	0.462732	0.281708	0	0.424993	0.155509	0.666194
TCGA-CD-5799	396	0	0.0747066	0.122421	0.301565	0.0988505	0.180295	0.0518176	0.041208	0.446582	0.060733	0.190587	0.11042	0.375685	18.833	2.45268	0	0.155533	0.410048	0.052824	0.0808921	0.0758898	0.13617	0.103316	0.340541	0.156744	0.0394859	0.152469	0.238742	1.40597	0.940066	0.109261	0.207523	0.0320375	0.149747	0.255147	0.0614346	0.0356843	0.303746	0.618626	0.166056	0.755244	0	0.0695394	0.249392	0	0.195356	0.0792146	0.322532
TCGA-HU-A4H0	64	0	0.0462291	0.101007	1.03354	1.34573	0.583787	0.555797	0.229499	0.460582	0.0202365	0.471747	0.766805	1.36165	19.2059	0.650459	0	0.36894	0.378532	0.32688	0.100114	0.0469613	0.379185	0.149177	0.0263412	0.315233	0.00305428	0.89632	0.221604	1.21226	0.0440698	0.608508	0.0933943	0.386589	0.725873	1.61045	0.456195	0.132491	0.882135	5.5933	1.54135	0.322312	0	0.0273837	0.0385815	0.82524	0.35147	0.305944	1.169
TCGA-FP-A4BF	168	1	0.558387	0.305007	0.211916	0.574659	0.738219	0.559441	0.992459	0.618135	0.112516	0.672691	1.34498	2.80802	11.7304	0.213392	0	0.77501	0.703411	0.329023	0.716587	0.441179	0.697375	0.0858028	0.600982	0.260349	0.200855	1.88353	0.54525	1.82063	0.201093	0.930089	1.20642	1.09088	1.03636	0.211896	0.510207	0.237083	2.95256	4.70948	3.03396	0.475824	0	0.173255	0.129448	0.0563153	0.501744	0.269953	0.663269
TCGA-BR-8380	21	0	0.107829	0.0294498	0.15067	0.190238	0.205766	0.174515	0.327131	0	0.13149	0.206316	0.557822	0.890844	3.53311	0.118004	0	0.346092	1.36805	0.247796	0.194596	0.0365124	0.229302	0.397663	0.399366	0.424201	0.227971	0.577684	0.15076	1.88507	0.704131	0.275984	0.122536	0.346815	0.180117	0.638337	0.221682	0.0772587	0.577916	2.87715	0.219707	0.920946	0.124782	0.141432	0.0674936	0.0978749	0.480395	0.339066	0.387944
TCGA-VQ-A91Q	633	1	0.391957	0.0285464	0.194732	2.00537	0.351977	0.761228	0.893636	5.34561	0.166675	0.499968	1.1415	1.18264	4.91589	0.669966	0.972384	0.471479	0.413815	0.147812	1.05631	0.088481	2.11155	0.144549	0.238225	0.246713	0.065603	2.17319	1.0647	4.09265	0.0398559	0.49682	0.448715	0.605119	0.66345	1.92767	1.71906	0.299555	2.12486	5.33736	2.74922	0.163965	0	0.265343	2.20259	0.173933	0.349244	0.126116	2.64305
TCGA-FP-7829	594	0	0.0942123	0	0.0585081	0.49864	0.444164	0.0435647	0.103934	2.00243	0.294577	0.120174	0.170196	0.270729	12.4068	0.0883732	0.0691952	0.130761	0.262794	0.199849	0.136017	0.0638029	0.228965	0.086861	0.268409	0.0988349	0.0186733	0.672976	0.451616	2.05877	0.0449059	0.206684	0.166541	0.82825	0.0629484	0.300314	0.077475	0	0.652933	0.910172	0.17451	0.49264	0.0872192	0.151475	0.471762	0.0285049	0.132306	0.282468	0.46485
TCGA-HF-7134	1588	0	0.190334	0.138621	0.216704	0.475711	0.135312	0.132019	0.244971	0.37926	0.1587	0.20232	0.364679	0.774837	6.04745	0.0991876	0	0.297195	0.296855	0.403748	0.0686978	0.0644495	0.250559	0.263224	0.361506	0.0665576	0.0293418	0.291341	0.38016	1.10348	0.308454	0.0231976	0.224304	0.0952276	0.127173	0.62116	0.15652	0.0606099	1.067	1.16749	0.0705116	1.72512	0.117471	0.1718	0.0529492	0	0.746577	0.48715	0.639124
TCGA-CG-4441	426	1	0.119547	0	1.03938	0.500912	0.697797	0.193479	0.131884	0	0.0635448	0.152491	0.451559	0.944709	7.45926	0.0934482	0	0.362961	0.365733	0.338121	0.323613	0.0202401	0.399488	0	0.408706	0.0940596	0.161915	0.472721	0.47755	0.863689	2.11972	0.0874213	0.105663	0.230702	0.139783	0.408291	0.786471	0.114206	0.712522	0.934942	0.199295	0.395907	0.0830052	0.045523	0.249427	0	0.45734	0.0917924	0.835626
TCGA-FP-8631	17	0	0.301304	0.329162	1.16012	1.22262	1.01464	1.17034	1.99438	3.76238	0.173346	0.538067	0.989652	3.59318	14.5866	0.829047	0	0.60638	0.943473	0.98002	0.391501	0.857012	0.768875	0	0.618055	0.568957	0.54146	0.860907	0.625876	1.20397	3.6191	0.969472	0.73045	0.956172	0.563689	0.933003	0.792882	0.34541	1.2529	5.15637	3.03611	1.97466	0	0.142781	4.62686	0.21879	0.192598	1.49828	4.13785
TCGA-BR-4279	291	1	0	0	0	0.234821	0.100848	0.292347	0.220253	0	0.133174	0.127334	0.0327882	0.764952	1.77366	0	0.0651711	0.173189	0.838343	0	0	0	0	0.0306786	0.72048	0	0.0659527	0.0339556	0.53169	1.57893	0.00634415	0.316329	0.0840297	0.171238	0.244561	0	0	0.190729	0.15989	0.581699	0.221888	0	0.0308051	0.506839	0.610949	0.0805417	0.0322271	0.055966	0.0820905
TCGA-IN-A6RJ	379	0	0.527474	0	0.187185	0.465296	0.177627	0.174221	0	0.800797	0.0942442	0.288355	1.11376	0.324803	4.53636	0.141366	1.03309	0.235319	0.149167	0.0532814	0.32637	0	0.0915661	0.0694736	0.257617	0	0	0.422921	0.240809	0.954386	0.100567	0.330622	0.152232	0.581668	0.201391	0.0343141	0.619664	0.143973	0.710236	2.84258	0.390818	0.788051	0	0.114777	0.188664	0.0455979	0.10947	0.0936763	0.588681
TCGA-VQ-AA6J	838	0	0.551061	0.60201	0.410666	1.45831	0.601246	0.876567	0.340439	0.0292812	0.21779	0.112466	0.550238	1.58353	8.01716	0.275684	0	0.237101	0.210238	0.155859	0.636466	0.686673	0.656232	0.0609675	0.100478	0.184992	0.0844657	0.292413	1.21512	4.21126	0.647196	0.274023	0.47871	1.5219	0.692205	0.903382	0.978829	2.71643	1.00824	4.80656	1.09423	2.36669	0.122438	0.268597	0.165564	0.373474	0.815503	0.636699	0.734122
TCGA-CD-5800	400	0	0.366223	0.889074	0.833922	0.897371	0.420221	0.0376323	0.493797	4.21626	18.871	0.570952	0.574711	0.584655	16.6629	0.178124	0.0199242	0.381223	0.446693	0.11509	0.381859	0.0826718	0.964206	0.187582	0.463718	0	2.1346	0.290667	0.260078	0.617001	1.86972	0.0297565	0.246621	0.349006	0.217506	3.48362	0.535399	0.194367	1.86126	1.72222	0.241194	1.21992	0.113013	0.192828	1.22256	0	0.374395	0.190442	0.635786
TCGA-CG-4442	0	0	0.236319	0.0430281	0.1223	0.625387	0.420008	0.127489	0.217255	0.209285	0.00985212	0.150721	0.724459	2.88612	3.80366	0.246303	0.0192852	0.136666	0.467808	0.250647	0	0.213388	0.813633	0	0.403962	0.0826381	0	0.82394	0.440541	2.72611	1.71965	0.0864067	0.159141	0.709409	0.210531	0.394585	1.10124	0.376267	0.869852	3.29774	0.0291824	0.054921	0.036463	0.0999881	0.0328709	0.238336	1.08335	0.457955	0.793538
TCGA-VQ-A8PQ	476	1	0.395022	0.123298	0.245318	0.423127	0.896325	0.743695	1.33848	0.18741	0.36701	1.33167	1.28821	1.60135	3.75113	0.652855	0.0138156	0.900726	0.46715	0.418972	0.977665	1.14651	0.600016	1.11861	0.289391	0.710406	0.0298267	3.03766	0.428308	2.79854	1.44173	0.928503	0.213761	1.81503	1.73443	3.04516	3.01641	0.431282	1.80426	4.67296	1.10801	2.38034	1.35832	0.23399	0.777089	1.28055	0.273272	0.536468	1.83305
TCGA-B7-A5TN	287	0	0.0263429	0.0575569	0.392629	0.371802	0.585483	0.109631	0.552165	2.41458	0.207566	0.369623	0.268227	1.09763	7.84675	0.0658939	0.0128985	0.255937	0.402956	0.22352	0.057048	1.85536	1.76059	0.170012	0.240161	0.0552708	0.0313277	0.79301	0.189415	1.64003	0.723237	0.61644	0.399143	0.835977	0.0880056	0.395864	0.0433258	0.553649	0.647506	1.16341	0.683132	1.39585	0.0243875	0.0713333	1.67086	0.0797031	0.275543	0.525901	0.801527
TCGA-VQ-A8E0	562	1	0.102762	0.0280657	1.1168	0.521227	0.663261	0.106915	0.226732	1.53572	0.0417701	0.196619	0.345965	0.572135	8.26459	0.0642617	0	0.151541	0.110958	0.217984	0.241085	0.0173982	0.593139	0.0947432	0.0585532	0.323411	0.0611035	0.235943	0.738896	2.46098	0.303681	0.225439	0.168678	0.418653	0.0343303	0.596637	0.211263	0.0736275	0.726426	1.25277	0.74235	1.73741	0	0.10435	1.62948	0.108821	0.37322	0.219803	0.728859
TCGA-CD-5803	341	1	0	0.106563	0.363462	0.0860456	0.109493	0.0225526	0.10761	0.0647888	0.0853985	0.124424	0.0961168	0.350378	3.67016	0.0609989	0.214926	0.287694	0.491512	0.137944	0.0704135	0.0330296	0.148164	0.179865	0.833703	0.10233	0.0128891	0.0995391	0.0389655	0.991832	0.0929877	0.0356655	0.320227	0.104578	0.325872	0.199886	0.240644	0.0931856	0.437161	0.717987	0.144545	1.25815	0	0.17334	1.22111	0.029513	0.174773	0.0570648	0.461234
TCGA-BR-8371	359	1	0.388618	0.141516	0.784358	0.285674	0.312627	0.479202	0.785988	0.387181	0.194417	0.289163	0.946693	1.44245	3.73674	0.303777	0.126855	0.505669	3.14128	0.183191	0.467549	0.285113	0.275468	1.10474	1.62384	0.883319	0.0427922	1.27232	0.413973	2.28193	0.0185233	1.53933	0.098138	1.29159	0.324571	0.250703	0.852207	0.309378	0.969585	5.00584	0.647857	1.53536	0.359772	0.0548088	0.0810824	1.1758	0.228964	0.532846	0.798944
TCGA-VQ-A8PU	832	1	0	0.100266	0.313486	1.17394	0.530569	0.4244	1.62002	1.46305	0.137747	0.409751	0.467259	0.956054	11.9714	0.229578	0.404452	0.318464	0.214717	0.35693	0.165632	0	2.593	0	0.209184	0.0962832	0.0303187	0.959987	0.989901	2.65232	0.12249	0.67116	0.185418	0.551031	0.0613232	1.25383	0.603798	0.131519	0.941392	3.33558	0.986029	1.88769	0	0.0310661	4.40433	0.166614	0.351114	0.338936	0.962303
TCGA-BR-8284	245	1	0.0589989	0	0.238158	0.936797	0.298018	0.613838	0.35798	0.195936	0.284091	0.112886	0.377882	0.445041	11.4139	0.534976	0.0144441	0.368493	0.599886	0.166869	0.127768	0.0799111	0.179232	0.217581	0.268939	0.185681	0.089653	0.466595	0.424225	1.82603	0.151857	0.215721	0.223486	0.9235	0.177392	0.2015	0.19407	0.253633	0.577896	1.41138	0.131141	2.05672	0.737365	0.154769	0.221575	0.23206	0.482841	0.148847	0.412398
TCGA-VQ-A8PD	496	1	0.331079	0	0.317757	0.716854	0.547318	0.751552	0.896508	0.51977	0.176925	0.383921	0.949047	4.60558	5.22819	0.338792	0.294744	0.417744	0.519979	0.595894	0.782162	0.958008	0.76805	0.721488	0.205797	0.284174	0.131243	0.952125	0.817574	2.24428	0.091815	0.858383	0.304028	0.968054	0.945177	1.74065	1.18805	0.345039	1.19871	6.36932	2.20774	1.44793	1.3932	0.193567	0.552618	0.710306	0.469318	0.779147	1.63356
TCGA-VQ-A922	275	1	0.336987	0.286335	0.441807	3.26991	0.651463	0.121198	1.1979	1.54192	1.1567	0.859701	0.971575	2.39402	5.07176	0.561959	0.110002	0.649611	0.289745	0.52951	0.594634	0.38036	0.477741	0.103564	0.341359	0.196401	0.846039	0.477612	0.628204	3.07918	4.0263	0.27381	0.226933	0.529889	0.0750533	1.63686	2.21696	0.0715401	3.1451	5.44321	0.970986	1.93181	0.0346638	0.221793	0.218743	0.0453152	1.22209	0.197143	1.58574
TCGA-VQ-A8PB	1043	1	0.0472182	0.0257919	0.278574	0.520652	0.426669	0.0764195	0.208363	0.0940871	0.0442917	0.0903449	0.325691	0.746273	14.2129	0.33957	0.0693597	0.458753	0.365387	0.150243	0.0511277	0.0319773	0.32992	0.0435338	0.349762	0.0743024	0.16222	0.614346	0.679034	5.58031	0.472633	0.120852	0.333873	0.222742	0.141971	0.924585	0.660103	0.157879	0.52577	1.71606	0.944597	1.7448	0.0437133	0.107883	0.177331	0.0142863	0.587645	0.0863231	0.592151
TCGA-FP-8210	153	1	0.103906	0	0.172075	0.336079	0.373231	0.288283	0.84061	0.138029	0.290233	0.751056	0.75083	1.54269	5.42992	0.476502	0.220465	0.48072	0.841452	0.514294	0.225019	0.63331	0.694441	1.37311	0.236821	0.944704	0.022883	1.23703	0.249042	1.4643	0.138674	1.57032	0.104958	0.787219	0.694253	0.362758	0.569644	0.0661757	0.960153	4.14276	0.59023	1.56962	0.352709	0.638933	0.20234	1.44614	0.322028	0.559745	1.02536
TCGA-RD-A8N0	1236	0	0.357491	0	0.355217	0.567632	0.413322	0.843068	0.43382	0	0.147547	0.684007	0.892395	1.41252	5.60452	0.335335	0	0.731863	0.714109	0.505555	0.903212	0.169471	0.369246	0.593274	0.488874	0.637554	0.0236188	1.02145	0.74259	2.06621	0.163581	1.98681	0.487499	1.16514	0.812122	0.472099	1.46991	0.37567	1.09343	4.67068	0.185412	1.37085	1.32382	0.314614	0.179011	0.605712	0.425866	1.45874	0.764351
TCGA-BR-8289	81	1	0.143424	3.29038	0.682868	0.738019	0.550061	0.28739	0.606527	0.0952624	0.316905	0.0914736	0.573154	1.57988	9.59365	0.254122	0	0.45619	0.494703	0.473262	0.655708	0.0647535	0.566418	0.0881552	0.817226	0.175538	0.142137	0.45127	0.190977	2.12782	1.44017	0.751653	0.144876	0.543308	0.0319432	0.261247	0.275203	0.342539	1.8665	2.99114	0.796998	1.63327	0.0221297	0.0970937	0.239396	0.0723241	0.432928	0.159071	0.845265
TCGA-HU-A4GJ	650	0	0.564941	0.0342874	0.233894	0.221487	0.683468	0.72565	0.623239	0.125078	0.105985	0.400345	1.65972	0.586233	8.24665	0.333658	0	0.522737	0.886759	0.976463	0.657029	0.935224	0.286038	0.665542	0.572269	0.230479	0	0.59251	0.601799	1.88119	0.125662	1.56069	0.491402	1.07676	0.96464	0.428767	1.39373	0.329816	1.78363	5.02465	0.511595	1.99128	2.93465	0.1806	0.576258	1.99417	0.887598	0.812478	1.48406
TCGA-HU-A4H3	882	0	0.314756	0.0286548	0.244339	1.0412	0.429865	0.181933	0.347237	0.104531	0.0393664	0.167289	0.611687	1.35672	11.5304	0.24604	0	0.573384	1.35472	0.22256	0.492291	0.124344	0.207175	0.048366	1.37499	0.24765	0.176761	0.414876	0.502938	2.17575	0.550099	0.019181	0.172219	0.168727	0.122678	0.418052	0.992212	0.0501154	0.797422	3.13735	2.58475	3.23688	0.0485654	0.05327	0.569155	0	0.215931	0.381701	1.60695
TCGA-BR-A4QL	491	1	0.288452	0.0572948	0.993387	2.08186	0.821242	0.206137	0.0867868	0.0696691	0	0.267593	0.577076	1.62011	20.8842	0.114789	0	0.254771	0.717298	0.148335	0.567881	0	0.159324	0.362651	0.418368	0.385133	3.35759	0.34787	0.335205	4.80412	0.474963	0.0767041	0.238395	0.281138	0.210251	0.346296	0.215642	0.250512	1.34485	2.05081	0.213721	0.895853	0	0.0887605	0.393928	0.142812	0.655244	0.141902	0.452849
TCGA-BR-7716	1210	0	0.025223	0	0.34461	0.0222498	0.297285	0.0233268	0.111304	0.167532	0.230289	0.0321737	0.0911314	0.253683	19.2496	0.0315464	0	0.105025	0.213339	0.0356698	0.0910381	0.10249	0.275849	0.162784	0.459904	0.0529212	0.0599919	0.347476	0.241818	2.97414	1.04355	0.0184449	0.777091	0.0973508	0.0842645	0.631727	0.0829681	0.12048	0.741181	0.394524	0.0186884	1.23099	1.02744	0.0725697	0.126303	0.015263	0.273601	0.0553346	0.342243
TCGA-HU-8608	641	0	0.0722608	0	0.291692	0.573685	0.482621	0.618161	0.438447	0	0.0271129	0.414781	1.29353	1.27185	17.5367	0.451882	0	0.426249	0.162551	0.613136	0.339057	0.220216	0.373185	0.333112	0	0.341128	0.00477415	0.62678	2.25153	1.52751	0.0275542	0.819054	0.419706	0.356369	0.651799	0.773286	0.713079	0.0690321	1.47235	5.48508	0.883406	0.88166	1.33794	0.183444	0.361841	0.961984	0.668358	0.177021	1.63414
TCGA-F1-A72C	346	0	0.535189	0.372064	0.876235	0.214592	0.409602	0.944911	0.161023	0.517052	0.133872	0.372366	0.607262	0.838865	12.2652	0.212978	0	0.32076	0.411517	0.0688046	0.421456	0.0329494	1.27112	0.358857	0.332672	0.153122	0.154294	0.844029	0.621935	1.05018	0.296838	0.284631	0.368596	0.292107	0.585146	0.487424	1.52038	0.0929594	0.606943	3.58122	0.50468	0.067843	0	0.164685	0.284235	0.117765	0.716244	0.160105	0.52013
TCGA-VQ-A8P3	1132	0	0.401219	0	0.685207	0.589873	0.0938266	0.0154606	0.590163	3.06463	0.167268	0.341188	0.549095	2.95441	19.4363	0.125451	0.523874	0.301637	0.685931	0.0945654	0.699929	0.0226429	0.792257	0.061652	0.838248	0.596281	0.0176719	0.528841	0.667805	3.97226	1.92514	0.513449	0.236414	0.530519	0.469133	0.426312	0.05499	0.063882	0.51596	4.24527	0.2725	0.0932439	0	0.294247	1.06035	0.202322	0.488967	0.134475	0.632385
TCGA-BR-7704	1072	0	0.437087	0.14325	0.515738	0.694015	1.17751	0.323381	0.57863	1.50963	0.0327998	0.390274	0.416336	1.28741	36.7013	0.0273331	0	0.106164	0.794447	0.0927175	1.10431	0	1.40749	0.161193	1.29506	0.229266	1.66912	0.735945	0.558724	4.10125	1.66668	0.0958886	1.25831	0.693536	0.408858	0.477692	0.359436	0.87687	1.41363	1.72927	0.259078	1.64559	0.445107	0.207126	0.0729561	0.29094	0.698481	0.396339	0.826702
TCGA-VQ-A91N	570	1	0.331633	0.808196	0.475274	0.405056	0.148903	0.49544	0.393998	11.0813	0.17229	0.13016	0.444087	1.22788	7.69472	0.28715	0.0249817	0.194737	0.293812	0.883859	0.294639	0.0863808	0.805971	0.117598	0.0581426	0.0535238	0.0303375	0.312384	0.672571	2.22984	0.69065	0.373098	0.0644212	0.273498	0.289761	1.25461	0.587389	0.194963	1.22108	2.48798	1.05846	1.1383	0.0944668	0.0863482	2.83159	0.154368	0.43237	0.891703	1.31114
TCGA-CD-A4MH	371	0	0.753458	0.425752	1.62964	2.15436	1.23072	1.08126	1.31847	2.58852	0.204717	0.33141	1.65554	3.54635	17.5799	0.243711	0.0127215	0.595	0.706015	0.606244	0.22506	0	0.678784	0.383265	0.592163	0.545122	20.5161	0.861665	1.01711	5.07503	2.54612	0.246992	0.209955	2.16154	0.243034	3.56121	1.32467	1.16656	1.98308	6.69339	1.07801	2.04692	0.0962112	0.0263828	0.0650499	0.0314437	0.996459	1.44395	2.25407
TCGA-EQ-8122	243	1	0.475568	0.437505	0.419692	0.794859	0.651828	0.543981	0.855997	0.897744	0.876534	0.446983	0.641256	2.44548	13.7498	0.203481	0.0367669	0.286606	0.427916	0.318569	0.451705	0.135607	0.745173	0	0.798669	0.603934	0.0760693	0.319273	1.85974	2.04944	0.377	0.823663	0.265475	0.49376	0.250858	1.01442	0.493996	0.263027	1.48489	7.57672	3.15269	1.60549	0	0.368542	0.0626678	0.0908767	0.499377	0.391697	0.668953
TCGA-VQ-A91Y	296	1	0.480578	0	0.447675	0.541686	0.326666	0.481485	0.382901	0.1064	0.410722	0.272449	1.20141	2.51263	5.00606	0.384009	0	0.352036	0.855238	0.169905	0.212002	0.198892	1.49239	0.123078	0.395535	0.0840263	0.0282231	0.858214	0.277297	1.93366	0.666835	0.234288	0.215753	0.675527	0.392456	1.04558	1.00996	0.561129	0.747538	2.45651	0.909961	2.55019	0.049434	0.15815	0.155974	0.290808	0.173248	0.700913	1.22951
TCGA-CG-4438	1645	0	0.732782	0.282541	0.133846	0.494308	0.604815	0.298982	0.237765	1.83234	0.210253	0.549832	0.580481	1.36253	6.94692	0.2426	0.0211059	0.329049	0.426643	0.213352	0.248927	0.233533	1.07377	0.0397414	0.147366	0.226099	1.20749	1.64949	0.826508	3.21414	0.608154	0.157607	0.239477	1.3864	0.432011	2.02177	1.06341	0.247073	1.26266	2.5779	0.255499	2.19386	0	0.0948371	0.359741	0.260837	0.859996	0.416081	1.38243
TCGA-BR-4366	0	0	0.609096	0.315195	0.656983	1.04631	0.536173	0.385418	0.318292	0.681368	0.164387	0.24535	0.336946	1.08242	2.91496	0.120283	0.0156967	0.111236	0.242302	0.340013	0.370261	0.0651307	0.857011	0.23645	0.146131	0.168153	0.487139	0.278064	0.281731	5.76442	0.586757	0.445414	0.0971466	1.42977	0.0856779	0.890494	0.474524	0.214377	0.465084	1.74025	0.0712569	0.58112	0.0593563	0.0705317	0.214036	0.193988	0.763783	0.283658	0.158175
TCGA-ZQ-A9CR	24	1	0.539767	0.168478	0.478869	0.40812	0.579922	0.338734	0.808135	0.307298	0.602754	0.344255	0.405234	2.79747	15.1593	0.0482203	0	0.26756	0.339977	0.381662	0.166988	0.548315	0.960426	0	0.615115	0.12134	0.0560395	0.157374	0.985685	2.78546	0.580712	0.112776	0.701012	0.380282	0.283366	0.421366	0.253642	0.110496	0.416834	1.91557	2.57096	0.483851	0.071386	0.182703	0.804419	0.0466606	0.451821	0.273481	1.96573
TCGA-BR-8690	325	0	0.541299	0.591345	0.403391	0.668488	0.401021	1.45175	1.07488	1.00669	0.05416	0.138093	1.77793	2.79986	30.8895	0.2708	0	0.187823	0.526025	0.535843	0.937787	0.366581	1.31552	0	0.986977	0.681429	0.128746	2.31996	1.29738	2.33677	0.474734	0.791671	0.929523	1.67136	1.80836	0.295793	0.890267	0.620535	0.830318	6.17568	3.2887	1.28315	0.100224	0.0366443	0	0.393062	0.566192	0.767921	0.801241
TCGA-BR-4357	0	0	0.358974	0.392164	0.222931	0.6729	0.473464	0.207491	0.940543	0.774901	0.555597	0.228948	1.35593	1.06378	4.78361	0.0280605	0	0.856343	0.944789	0.317282	0.809784	0.546989	1.19958	0.289593	0.153407	0.235367	0.51584	0.457896	1.14718	1.56088	6.63881	0.19688	0.181304	0.19243	0.359775	0.674305	3.3948	0.342935	1.38076	1.98171	0.365712	0.719551	0.540034	2.71113	1.57285	0.651669	0.447624	0.48892	0.664201
TCGA-CG-4440	122	1	0.24388	0	0.281274	0.215132	0.832998	0.0805517	0.345917	0.647941	0.0392168	0.222204	0.823926	6.33235	8.04005	0.174297	0.648244	0.411025	0.294681	0.123174	0.578444	0.660646	2.09563	0.0642429	0.0794068	0.146198	0.0322254	1.22656	0.807209	2.89619	0.0531402	0.10191	0.158367	0.47811	0.30262	1.66585	1.08872	0.1997	1.06241	2.37212	0.361393	1.60318	0	0.22996	0.348918	0.0421648	0.313808	0.142674	1.18899
TCGA-BR-6802	940	0	0.093358	0	0.0579775	0.0823531	0.282945	0.107924	0.051496	0.186025	0.0233525	0.297711	0.199316	0.134137	13.0847	0.0583813	0.0685677	0.210561	0.168007	0.16503	0.0336959	0.158061	0.340333	0.0430367	0.265975	0	0.012336	0.238169	0.33564	0.724442	0.0889973	0.0682699	0.0943031	0.220198	0.280699	0.148795	0.30709	0.0891867	0.996398	1.03076	0.207513	0.292903	0.172857	0.213302	2.5322	0.0282464	0.212482	0.027308	0.575793
TCGA-BR-4370	0	0	0.161354	0	0.0400818	0.597801	0.391218	0.208913	0.284807	0.0428685	0.121083	0.123491	0.572375	3.50068	2.65103	0.161444	0	0.302333	0.650434	0.159728	0.256246	0.131127	1.86267	0.119011	0.478082	0.169271	0	0.428101	0.95394	1.56582	0.190733	0.16519	0.179286	0.415174	0.107809	0.455554	0.424603	0.215802	0.74252	2.40503	0.167371	0.517485	0.0896262	0.639005	3.79745	0.0781109	0.268788	0.535689	0.517485
TCGA-VQ-A8E2	1319	0	0.596367	0.749231	2.35177	0.973226	3.85922	0.206824	0.723699	3.24808	1.21205	0.228212	1.86086	1.30671	4.56254	0.149175	0.0876015	0.786338	0.429289	0.527104	1.31301	0.0807749	0.815263	0.082475	0.815539	0.375377	3.48698	0.517281	0.50028	1.4947	4.82097	0.4143	0.391563	0.575434	0.219156	3.65263	0.931796	0.341832	2.06654	2.7984	0.640701	0.997896	0.05521	0.0706514	0.0746567	0.0180437	0.623792	0.298732	1.18927
TCGA-D7-6818	376	1	0.0757287	0	0.728954	0.167005	0.0552535	0.122562	0.125315	0.100598	0.20837	0.144896	0.136805	0.190412	7.31332	0.0473568	0	0.32846	0.415658	0.107093	0.0546659	0.205141	0.483116	0.279279	0.6904	0.158889	0.0500326	0.309111	0.302511	0.736241	1.06843	0	0.286858	0.0649516	0.126496	0.310365	0.12455	0.108518	0.475849	0.557413	0.252491	0.34319	0.245377	0.134573	0.284405	0.0229125	0.205363	0.0221513	0.420357
TCGA-RD-A8N9	1083	0	0.356924	0.0779849	0.243824	0.440791	0.548887	0.346595	0.393757	0.284484	0.299091	0.227641	0.762022	1.46156	5.75232	0.178562	0	0.185772	0.616628	0.656179	0.695658	0.0966872	0.824066	0.263259	0.244049	0.149775	0	1.38406	0.68438	3.7311	0.700921	0.574218	0.540807	0.581647	0.381569	0.828926	0.410921	0.511465	2.48024	2.463	1.87762	2.53826	0.42956	0.44701	0.268091	0.129589	0.321486	0.211417	0.777814
TCGA-D7-6525	406	1	0	0.0358286	0.22404	0.0867911	0.139893	0.0454961	0.0723615	5.44584	0.0656292	0.167336	0.15081	0.424096	7.48618	0.0820365	9.28176	0.159318	0.548889	0.115949	0.26042	8.70651	0.478232	0.0604746	0.560618	0.0344055	0	0.284471	0.209617	1.42751	0.737841	0.071949	0.298155	0.267226	0.197217	0.358432	0.0539398	0.031331	0.457617	0.694033	0.437393	0.16006	0	26.0709	0.0273709	0.0198458	0.0667034	0.0143898	0.256214
TCGA-HU-A4G2	739	0	0.164166	0.102483	0.174773	0.289629	0.308005	0.618142	0.232852	0.623083	0.0175991	0.17949	0.254201	2.03863	25.6193	0.0879952	0.241147	0.089514	0.430489	0.0165828	0.186224	0	0.755203	0.0864895	0.374166	0.147618	0.00309891	0.729927	0.187368	2.77372	0.00447138	0.5831	0.402726	0.492813	0.172368	0.523301	0.115715	0.291258	0.96004	2.17938	0.747185	0.425128	0.0651346	0.234179	0.645898	0.0141915	0.586015	0.25725	0.308574
TCGA-B7-A5TK	288	0	0.0276416	0.301973	0	0.1463	0.173755	0.21729	0.274447	0.587507	0.0864282	0.246811	0.299609	0.595732	18.1833	0.103714	0.270689	0.249373	0.537234	0.11727	0.0598606	1.87196	0.100767	0	0.346503	0.521962	0.0219148	0.253863	0.507927	1.2919	0.0105402	0.141495	0.75388	0.438596	0.424785	0.0755239	0.181847	0	0.395908	1.50052	0.389127	0.211991	0.127949	0.215194	0.991965	0.167265	0.246294	0.0626619	0.545543
TCGA-SW-A7EB	176	0	0.34846	0.761356	0.793474	2.86892	0.769255	0.268553	1.02512	0.925791	0.740891	0	1.10639	2.58678	7.28393	0.0726364	0.0568734	0.846376	0.459865	0.164261	0.0838471	0	0.564578	0.10709	1.45605	0.365558	1.97991	0.88897	0.185598	0.994573	1.77165	0.169879	0.293324	0.747176	0.310434	1.21655	0.191036	1.2206	2.05005	3.63361	0	2.18654	0.430127	0.0589743	0.969385	0.140574	0.686223	0.671023	1.0507
TCGA-BR-7959	1010	0	0.105978	0.0578883	0.351013	0.140229	0.295419	0.138849	0.175372	11.4737	0.236375	0.0225304	0.429314	0.520254	4.86254	0.0994099	0.423778	0.557723	0.460902	0.324722	0.127503	0.0358855	0.38634	0.0977088	0.402574	0.166767	0.032675	0.468632	0.762025	1.60379	0.730769	0.477909	0.321153	0.333286	0.106215	0.611291	0.174301	0.0843692	0.99399	1.60889	0.353348	1.71175	0.0327039	0.490251	0	0.106883	0.620976	0.021958	0.261452
TCGA-CG-4301	92	0	0.211696	0.0330384	0.0939057	0.80032	0.349653	0.279686	0.467083	2.69165	0.484146	0.115728	1.02313	1.97707	2.56024	0.113472	0.621928	0.451226	0.304774	0.235223	0.240139	0.75779	0.459363	0.250942	0.172319	0.0317261	0.0439572	0.586356	0.193292	4.73126	1.00904	0.265383	0.305484	0.49283	0.080826	0.867609	1.04452	0.693384	0.430362	1.9756	0.246479	0.716892	0	0.404343	2.14534	0.0549007	1.13645	0.084038	0.410347
TCGA-BR-8060	348	1	0.186347	3.09436	0.439759	0.164381	0.535488	0.310208	0.986772	0	0.0233064	0.0950795	0.306035	0.374842	9.8394	0.186451	0.0182486	0.879375	0.422542	0.131764	0.269035	0.0252398	0.271729	0.962119	0.764497	0.156392	0	0.437366	0.684843	2.99842	0.0426344	0.0272541	0.263528	0.39957	0.249018	0.203659	0.429077	0.142417	0.805877	1.81742	0.0828416	0.961425	2.00118	0.737986	0.248833	0.112763	0.656943	0.228934	0.352456
TCGA-RD-A8MV	3720	0	1.00468	0.126642	0.26397	1.02259	0.338325	0.464573	0.383661	0.205326	0.381797	0.197159	0.62191	5.05232	10.6862	0.241644	0	0.375425	0.917917	0.163937	0.251045	0.0785069	1.69039	0.28501	0.132107	0.202687	0	0.847785	2.00667	1.32348	0.79567	0.565147	0.605006	0.811987	0.697099	0.827029	0.381319	0.184575	1.30688	3.98197	1.54604	1.13152	0.429279	0.28775	0.870726	0.187062	1.1901	1.16138	1.14396
TCGA-BR-8484	766	1	0.113622	0.0930952	0.458652	0.42597	0.733357	0.315239	0.501387	0.264137	0.0994744	0.362331	0.419848	0.6326	8.49676	0.195396	0	0.443533	0.291375	0.220936	0.738176	0.0384737	0.483238	0.078567	0.161853	0.238393	0.018767	0.49277	0.453881	2.41197	0.184135	0.394669	0.28693	0.377627	0.322647	1.1771	0.560617	0.65127	0.973811	2.40445	0.463018	3.08949	0.26297	0.0865333	0.758605	0.27502	0.209083	0.492298	1.65849
TCGA-HU-A4GC	99	0	0.583378	0.0637315	0.489093	0.51461	0.386357	0.822767	0.836653	0.0774961	0.310092	0.520897	0.766457	0.481963	17.7795	0.145926	0	0.161939	2.45139	0.329999	0.63168	1.65933	1.40007	0.0806787	0.299166	0.734402	1.13316	0.922732	0.745727	2.51842	0.400413	0.0213304	0.0294642	1.06326	0.272851	0.876664	0.143921	0.362253	0.638804	4.77712	0.713194	0.915151	0.243034	0.118479	0.170405	0.0706029	0.717557	0.415942	1.2833
TCGA-BR-6564	794	1	0	0	0.229563	0.0465827	0.165974	0.170931	0.116514	0.0701497	0.112279	0.269439	0.10407	0.493181	3.74204	0.198139	2.81838	0.586352	0.959828	0.0373395	0.381199	0.0715252	0.352932	0.82768	0.962867	0.110797	0.0558225	0.673597	0	1.14926	0.352387	0.0772332	0.213369	0.339693	0.141134	0.408803	0.347408	0	0.322062	0.825984	0.117379	0.809989	0.0488878	0.116185	0.484789	0.19173	0.0613734	0.108127	0.325695
TCGA-HU-A4GU	200	0	0.501884	0	0.869429	0.908748	0.759061	0.305364	0.233127	0.666705	0.0792891	0.0673882	0.694094	0.151812	8.00075	0.0991113	0	0.43995	0.57519	0.149421	0.362293	0.0178889	0.674064	0.170477	0.421433	0.332532	0.212913	0.269553	0.991877	1.14504	1.9188	0.270431	0.0133412	0.21523	0.141194	0.974327	0.260666	0.176643	1.00321	1.8714	0.450144	3.44391	0	0.728697	0.176362	0.063937	0.350488	0.102377	0.749416
TCGA-BR-8059	439	1	0.10225	0	0.148167	0.0601316	0.0879951	0.0472816	0.150403	1.13192	0.0426281	0	0.436603	0.856995	9.57537	0.0213141	0.0834432	0.425754	0.36802	0.1205	0.0984147	0.253904	0.724793	0	0.427255	0	0	0.139123	0.408456	2.02466	0.0389898	0.423712	1.35993	0.029233	0.113865	0.217291	0	0	0.346446	1.1603	0.378799	0.546553	0	0.196125	7.13973	0	0.254178	0.0672955	0.210213
TCGA-F1-6177	0	0	0	1.0447	0.712649	0.281186	0.597541	0.0736991	0.0351655	0	0.0318938	0.243961	0.314097	0.732793	13.9725	0.119602	0	0.564088	0.573642	0.0901566	0.230102	0.0431745	0.0581016	0.117555	0.290606	0.0668802	3.52123	0.16264	0.178268	1.92196	0.656363	0	0.241491	0.0683494	0.170385	0.362889	0.41941	0.152259	0.948462	1.29046	0.0236177	10.1342	0	0.0269739	0.0266029	0.0192889	0.305635	0.181818	0.563582
TCGA-CD-8528	375	0	0	0	0.163882	0.155189	0.375209	0.0949089	0.388164	0.0389504	0.0293375	0	0.211876	0.631931	8.93617	0.0550079	0	0.254351	0.211066	0.145128	0.21166	0.119142	0.552262	0.0810999	0.133657	0.215319	0.0464928	0.239368	0.468513	2.07129	0.016771	0.12865	0.0444271	0.125742	0.235093	0.120169	0.0964485	0.140055	1.04856	0.566536	0.325872	0.183986	0	0.0396991	0.244707	0.0177429	0.26126	0.0729019	0.409906
TCGA-BR-6710	273	0	0.0624091	0	0.503848	0.0550525	0.119092	0.0288586	0.0688494	0	0.0312219	0.159214	0.0819947	0.269008	2.07423	0	0	0.0866204	0.314472	0	0.0901019	0	0.151674	0	0.284484	0	0	0.127371	0	0.545516	0.166583	0	0.0315205	0.0535276	0	0.142098	0.307931	0.0596206	0.271047	0.401951	0.0924809	0.652679	0.17333	0.0422491	0.0520849	0	0.102754	0.269264	0.153965
TCGA-BR-8291	607	1	0.0353456	0.193068	0.373158	0.71712	0.273761	0.163442	0.428924	0	0.300605	0.450858	0.68496	1.01569	4.16703	0.19893	0.0173066	0.453784	0.63608	0.249924	0.204118	0.0957477	0.622781	0.260701	1.45007	0.185399	0.0793976	0.522995	0.847163	1.45019	0.491942	0.930499	0.10711	0.439575	0.236163	0.643821	0.523193	0.202598	0.72835	1.62604	0.628522	1.35537	0.0981661	0.568288	0.0294985	0.12833	0.267013	0.625502	0.784789
TCGA-D7-6526	523	0	0.151509	0.430344	0.357544	0.427678	0.486397	0.084071	0.468002	4.42783	0.439621	0.463824	0.31849	0.413607	10.6982	0.0757966	0	0.283886	0.130875	0.385668	0.17499	1.1697	0.552321	0.0558747	0.20719	0.0953656	0.780775	0.927648	1.16203	0.97298	0.392855	0.0664764	0.10713	0.116953	0.0404926	1.0349	0.249185	0.0868436	3.22567	2.09101	0.359221	1.41548	0.0841577	0.102567	0.328757	0	0.252388	0.0465335	1.30822
TCGA-BR-8364	675	0	0.126038	0	0.250473	0.71156	0.25749	0.0466251	0.472753	0.401831	0.305814	0.225079	0.471939	1.91958	4.7739	0.173399	0.431994	0.498563	0.771184	0.231712	0.0727862	0.0341425	0.505416	0.139445	0.775616	0.264445	0.00999257	0.565913	0.221532	1.03874	0.759356	0.571443	0.114583	0.432407	0.218954	0.516553	0.165835	0.120407	0.542736	1.27562	0.149416	0.913896	0.0700098	0.0981228	0.252452	0.106776	0.185545	0.195397	0.3524
TCGA-KB-A93J	1124	0	0.187405	0.034122	0.465531	0.71636	0.448772	0.505504	0.206744	0.248949	0.566434	0.31873	0.574507	0.336579	10.4593	0.332048	0	0.162567	0.18549	0.154597	0.270562	0.0423051	1.00579	0.143985	0.106783	0.262133	0.0165087	1.60959	0.174678	1.99469	1.3637	0.0913624	0.347054	0.96441	0.250431	1.30854	0.513704	0.119354	1.51815	2.98875	1.0414	1.85101	0.346989	0.216732	0.104269	0.151204	0.396282	1.48921	1.42553
TCGA-BR-8080	292	1	0.0343921	0	0.2563	0.333719	0.0965129	0.0477098	0.417353	0.868045	0.227975	0.219348	0.384075	0.988292	9.03663	0.258085	0	0.775683	0.687002	0.0972729	0.0744794	0.116456	0.376126	0.412211	0.195965	0.649433	0	0.649269	0.989172	1.22702	0.249171	0.402399	0.521105	0.707946	0.229793	0.328888	0.282822	0	1.00426	2.84792	0.178374	0.647416	0.891501	0.215362	0.717568	0.14568	0.269803	0.0528149	0.848465
TCGA-IN-8462	572	0	0.236679	0	0.17148	0.487152	0.376368	0.474251	2.52399	0.0524008	0.172674	0.100633	0.246172	0.68012	9.94414	0.172674	0.270404	0.0821242	0.440124	0.167352	0.05695	0.0801423	0.647103	0	1.97793	0.206909	0.0104246	0.54342	0.283635	0.591086	0.699433	0.0865381	0.318766	0.321411	0.158138	0.0538888	0.129754	0.301472	0.393669	2.4317	1.1983	1.2101	0.0730369	0.206956	3.68714	0.119349	0.126074	0.193268	0.746087
TCGA-F1-6874	440	0	0.687461	0	0.664113	0.909637	0.300096	0.494494	0.463469	0	0.133747	0.194867	0.840482	0.905432	5.79595	0.668738	0.130903	0.42407	0.233685	0.135026	0.137848	0	0.464096	0.915517	0.174095	0.160265	0.898295	1.11075	2.34951	1.66919	1.33255	0.25136	0.443658	0.425842	0.637959	1.42613	0.56533	0.218915	0.649371	3.19774	0.792333	1.51779	0	0.135739	0.82873	0.323554	0.336605	0.195502	0.863699
TCGA-CD-A487	374	0	0.326169	0.152711	0.578739	0.534338	0.366125	0.258555	0.668251	1.05226	0.07576	0.416051	1.0101	1.13812	19.665	0.262246	1.2092	0.307192	0.662441	0.0329471	0.437264	0	1.01917	0.730316	1.2744	0.244409	0.012314	1.26004	0.707307	1.48785	0.435307	0.136296	0.117668	0.599467	0.373596	0.445588	0	0.48965	0.878363	6.38789	0.724999	2.59893	0	0.0630875	0.73886	0	0.446769	0.354369	0.881305
TCGA-BR-4369	0	0	1.2532	0.608475	0.864741	1.04406	1.89907	0.434619	0.768068	4.34686	0.700964	0.310828	1.25773	4.95164	4.84623	0.718379	0	0.157027	0.319495	0.246145	0.427192	0.400774	1.75549	0.0320948	0.476046	0.219115	1.20515	3.32142	0.611858	4.76916	1.66589	0.0254563	0.457126	0.731499	0.186074	3.86792	1.7176	0.665114	2.30963	3.13885	0.412678	1.79601	0.870134	0.0648067	0	0.12639	0.866471	0.700049	1.00194
TCGA-D7-6519	625	0	0.549728	0.176634	0.341394	0.342302	0.686037	0.209341	0.107022	2.53443	0.0485325	0.41248	0.456715	0.325232	10.2203	0.161775	4.52837	0.448819	0.459729	0.0457301	0.373487	0	0.864478	0.0298137	0.958126	0.0339236	0.00427289	0.709466	0.129175	2.98231	0.70901	0.0236471	0.146989	0.332821	0.0648183	0.220882	0.159553	0.154461	1.19824	1.54714	0.359389	0.090182	0	0.076619	1.24143	0	0.479174	0.115871	0.558434
TCGA-VQ-A91U	52	1	0.534801	0.519331	0.147611	1.62495	0.833769	0.302252	0.983315	0	0.0297277	0.227391	0.40987	3.07361	5.73857	0.260117	0	0.185568	0.139017	0.2521	0.300264	0.0804845	1.33584	0.87657	0.541738	0.187014	0.0392593	0.757972	0.664641	1.80203	0.713749	0.217269	0.270107	0.305795	0.833769	1.02826	0.293193	0.170302	1.86693	2.29628	0.396247	3.85294	0.330069	0.0301703	0.0991844	0.107873	0.903549	0.417156	0.977311
TCGA-VQ-A925	138	1	0.249544	0.272616	0.690333	0.660385	0.348868	0.293724	0.700753	2.89305	0.10498	0.173624	0.871803	0.97785	10.5274	0.766073	2.45484	0.23615	0.191879	0.56143	0.474907	0	3.6526	0.125494	0.180968	0.166592	0.122903	0.520872	0.543733	2.58999	1.46193	1.09491	0.091662	0.554535	0.378941	2.1281	0.970089	0.151705	1.10266	5.21821	1.26064	1.78728	0.0630058	0.0729487	9.46649	0.0549107	0.727253	0.298611	2.11741
TCGA-BR-8372	951	0	0.0295961	0.0323325	0.165419	0.626576	0.328894	0.218968	0.163251	0.235893	0.111047	0.0377518	0.291631	0.148833	6.77424	0.203587	0	0.379969	0.41011	0.230197	0.0640931	0.140302	0.305693	0.0272867	0.53964	0.217338	0.211179	0.483223	0.307389	1.03479	0.12414	0.324641	0.538123	0.304611	0.316396	0.161728	0.292058	0.311011	0.563379	1.22539	0.0657854	0.639671	0.0821978	0.140249	0.0988003	0.376094	0.576147	0.216427	0.425918
TCGA-F1-6875	2197	1	0.450885	1.26661	1.04004	0.198868	0.925473	0.0595696	0.71059	5.81843	0.108756	0.328648	0.846263	0.161958	10.9666	0.28196	0.0157694	0.111751	0.370931	0.0910898	0.44172	1.06872	0.821842	0	0.734036	0.236504	0.00851119	0.525837	0.540339	3.74583	4.54385	0	0.0813302	0.179548	0.15063	1.18793	0.95344	0.246136	3.42838	2.16315	0.190898	2.53733	0	0.168969	0.322539	0	0.539618	0.0682988	1.43016
TCGA-FP-7916	428	1	0.0324242	0	0.100681	0.429031	0.371241	0.68969	0.500783	0.0861447	0.141935	0.206796	0.425997	1.25785	8.98721	0.223041	0.0158762	0.337522	0.285918	0.229267	0.444712	0.219585	0.453105	0.239153	0.258653	0.510227	0.0128533	0.678292	0.259047	1.22622	0.0741832	0.877301	0.835187	0.458863	0.649931	0.812085	0.266639	0.154877	0.985745	3.31145	1.20119	3.27791	0.210122	0.137189	0.135302	0.274688	0.182138	0.863075	1.11988
TCGA-VQ-AA6D	521	0	0.144566	0.236899	0.561119	4.52714	0.572021	0.284108	0.478454	4.03288	0.465582	0.507111	0.807223	0.804887	7.22987	0.248612	0	0.451462	0.377234	0.843322	0.573965	0.171332	0.966187	0	0.329493	0.303319	1.89592	0.258166	0.404245	2.38546	1.58486	0.0264292	0.0912686	0.356479	0.193185	0.987478	0.951065	0.828641	0.801526	4.25641	0.615897	2.14183	0	1.30285	1.44781	0	0.906587	0.0819306	0.638997
TCGA-BR-8589	825	0	0	0.17754	0.336418	0.430073	0.206746	0.47594	0.776903	4.60555	0.0677522	0.276398	0.35586	0.700504	24.1192	0.474266	0.159147	0.357139	0.438692	0.229824	0.0391046	0.256804	0.329135	0.0998893	0.246935	0.170489	0	0.469877	1.2551	1.46885	0.526741	0.277299	0.43776	0.464624	0.253365	0.172679	0	0.207005	0.71082	2.09338	0.280959	0.0377687	0.100301	0.0183363	0.768572	0.196682	0.314794	0.154495	0.334108
TCGA-3M-AB46	1765	0	1.72484	0.35553	0.30316	1.92342	0.712349	1.36943	1.11298	0.302621	0.378536	0.332097	1.12238	1.21574	18.5715	0	0	0.225847	0.322115	2.30115	0.610803	0.771388	1.22593	0.750118	0.407957	0.0682817	0.412825	1.89296	0.312006	2.99561	0.781804	0.856747	0.394483	1.15838	0.260934	0.444593	0	0.40417	0.736779	7.39597	0.819832	2.72279	0	0.0275392	0.162962	0.0590793	1.61693	0.442652	0.896542
TCGA-CG-5734	243	1	0.144675	0	0.0449231	0	0.0974383	0	0	0	0.0814248	0.184542	0.0950386	0	5.39812	0	0.141677	0.251	0.247338	0	0.104436	0	0.263703	0.200079	1.6487	0	0.152934	0.0369084	0.346755	0.580681	0.289625	0.0528981	0.109604	0.0310214	0.0483325	0.131762	0.118972	0	0.173794	0.465893	0.160789	0.353037	1.33936	0	1.4489	0	0.168142	0	0.237945
TCGA-BR-4294	0	0	0	0.25748	0.794572	0	0.105824	0.0155693	0	0	0.265298	0	0.0552955	0.483769	2.17476	0	0	0.0350489	0.254488	0.0238075	0	0	0.306856	0	0.07674	0	0.400412	0.0858965	0	2.64876	0.0128389	0	0	0.0433174	0	0.183989	0.166129	0.064331	0.821382	0.0929371	0	0.164324	0	0.0170951	0	0	0.114133	0.0295461	0.0830647
TCGA-VQ-A924	1686	1	0	0	0.238317	0.634712	0.673059	0.155268	0.105837	0	0.0539947	0.305936	0.693246	1.1372	12.3031	0.0899912	0	0.249667	0.362562	0.203508	0.277015	0.0324855	0.291446	0.221128	0.0546647	0.100644	0.411996	0.440548	0.344913	2.39595	0.640192	0.385858	0.145363	0.431992	0.544857	0.305812	0.0788934	0.137476	1.23669	2.33916	0.959609	3.8795	0	0.0405916	0.440366	0.174161	0.185832	0.0771716	1.06506
TCGA-BR-8683	300	1	0.141588	0.0618715	0.457233	1.47379	0.804198	0.602339	0.343638	0	0.17	0.144484	1.26495	1.95296	6.49936	0.389584	1.15083	0.393032	0.484123	0.300345	0.367947	0.306838	1.25598	0.287188	0.258164	0.267363	0.0261925	1.45929	0.452477	2.51564	0.0323939	0.911144	0.157324	0.72863	0.529775	2.55323	0.698604	0.162314	1.09117	4.24688	1.63653	4.58041	0.0262157	0.172531	0.0236331	0.171356	0.205693	1.26732	1.32735
TCGA-VQ-A8PK	543	1	0.20459	0.596014	0.127055	0.842207	0.447821	0.29958	0.338553	2.03833	0.174851	0.478441	0.761586	0.906359	2.90807	0.234556	0	0.378612	0.53386	0.723313	0.1723	0.0692765	0.455782	0.0628752	0.85488	0.0715426	0.175719	0.0521936	1.0352	1.76398	0.162528	0.448831	0.137774	0.321703	0.15948	0.714265	0.785134	0.260598	0.541951	3.35693	3.4612	0.689431	0.0631345	0.155813	3.50027	0.0619007	0.211356	0.456311	1.1777
TCGA-BR-A4J4	16	0	0	0.0904326	1.06243	0.803234	0.486279	0.331742	0.608809	0.146619	0.0517657	0	0.52566	3.33024	7.85576	0.189808	13.8484	0.268083	0.392286	0.390213	0.0995922	0.953021	0.268239	0.02544	0.188669	0.173681	0.0255223	0.718014	0.484989	1.49144	0.0210433	0.464093	0.0696809	1.25431	0.276546	0.452346	0.0907639	0.289962	0.581345	2.25952	1.14488	0.19238	0.0255449	0.163447	0.115142	0.166971	0.165689	0.115014	0.862257
TCGA-R5-A7ZE	554	1	0.164635	1.72662	0.184036	0.348547	0.243939	0.137032	0.254274	10.8476	0.0988358	0.168002	0.205486	0.567713	17.3859	0.0205908	3.06325	0.0228504	0.231096	0.0931288	0.261457	0.0891957	0.380108	0	0.22514	0.103627	0.130525	0.470406	0.105226	1.23936	0.188334	0.216706	0.116411	0.296531	0.0880012	0.179929	0.0541546	0.251646	0.584187	1.45418	0.390342	0.43618	0	0.250768	0.769437	0	0.513429	0.192628	0.555084
TCGA-D7-6522	566	0	0.126126	0.0459289	0.0783269	0	0.0896647	0.0972028	0.231901	0	0.0630979	0.107254	0.179516	0.453043	3.87554	0.105163	0	0.175055	0.567438	0.0594544	0.121394	0.227774	0.076631	0.271329	0.670748	0	0.0611079	0.23596	0	0.629976	0.240469	0.215208	0.721947	0.216353	0.0561809	0.210593	0.0691457	0.0401634	0.326332	0.580229	0.0622996	0.527612	0.895187	0.106729	0.280696	0.203523	0.118082	0.0676367	0.276583
TCGA-D7-6822	375	0	0.23832	2.14792	1.05452	0.709516	0.521652	0.0551007	0.427233	0.158292	0.223549	0.189996	0.469666	0.256813	10.2559	0.0931455	0	0.413468	0.123303	0.294897	0.064513	0.040349	0.361994	0.219724	0.135794	0.125006	0	3.03993	0.357003	1.9556	3.22607	0.043569	0.195595	0.153303	0.497608	0.515493	0.0979904	0.313048	1.51677	1.42528	0.309009	1.62004	0	0.0252086	0.0497238	0.0360531	1.22043	0.0304983	0.30622
TCGA-BR-6803	949	0	0	0.0880095	0.0750454	0	0.117559	0.130383	0.0444372	0.588596	0.191439	0.205522	0.198456	0.260438	5.91077	0.0251893	0.67058	0.293512	0.746634	0.0854454	0.0872313	0	0.0244735	0.14855	0.413131	0.126771	0.0798379	0.205522	0	1.12813	0.268793	0.0883678	0.223786	0.120918	0.0538272	0.33017	0.0662489	0.115442	0.387104	0.889473	0.0895344	0.645927	0.149163	0.0477202	0.067234	0.0974984	0.16385	0.0854222	0.231871
TCGA-BR-8483	164	0	0.815885	0.831898	0.540463	1.19952	1.16005	0.729395	0.540048	6.35843	5.279	0.416287	0.696755	2.89158	13.7119	0.442184	0	0.339721	0.616672	0.384601	1.68835	0.110507	1.55324	0	0	0.855917	0.740283	1.94267	0.564925	2.57126	0.342221	0.437531	0.054943	0.55982	0.254397	1.48614	0.894585	0.831393	1.77424	4.45404	2.74044	3.79226	0	0.0644384	0.0453944	0	0.874478	0.417643	1.1406
TCGA-BR-6563	1190	0	0.327036	0	0.223407	0.692365	0.143168	0.635144	0.324706	0	0.245414	0.166863	0.547827	0.845794	5.82435	0.388572	0.016013	0.136172	0.818062	0.115621	0.188861	0.221477	0.41727	0.361821	0.894452	0.343082	0.108034	0.467216	0.391919	1.91352	0.0685873	0.310897	0.214725	0.56099	0.284064	0.685051	0.430298	0.249939	0.441213	1.92576	0.218078	0.706835	0.787179	0.0774877	0.136468	0.296845	0.148866	0.231977	0.484085
TCGA-SW-A7EA	579	0	0.744268	0	0.163132	0.617915	0.373491	0.384646	0.386387	0.407106	0	0.55845	0.431399	2.89357	17.2963	0.301158	0.728847	0.197486	0.12606	0.0619132	0.189621	0.0889476	1.2236	0.161457	0.0997839	0.275571	0	0.513774	0.349776	1.57759	0.108512	0.448215	0.154783	1.14528	0.204765	0.0996827	0.144011	0.334595	0.279144	3.9476	1.32996	1.55672	0.243185	0.0592761	6.02876	0	0.309532	0.105651	0.648047
TCGA-BR-6705	779	1	0.274236	0	0.306553	0.0967639	0.301674	0.177533	0.121014	0	0.411584	0.559691	0.360299	1.61549	5.50311	0.205792	1.90674	0.380625	0.562608	0.232691	0.158369	2.56293	0.566508	0.707946	1.25007	0.115077	0.0724733	0.97946	0.0876385	1.21322	0.345084	0.120325	0.470921	0.164647	0.403111	0.874163	0.721653	0.104793	0.962959	2.67459	0.894028	0.879515	0	0.287757	0.183096	0.0331892	0.440896	0.164443	0.834412
TCGA-BR-8678	754	0	0.24883	0.203877	1.3135	0.987741	1.06837	0.201357	0.377448	11.8583	0.245078	0.1587	0.858162	0.268139	15.565	0.369562	0	0.269814	0.587729	0.351888	0.381696	0.0210642	0.585836	0.0860302	0.31901	0.522077	0.0328795	1.65048	0.422446	6.34193	2.60928	0.159217	0.188512	0.720287	0.519552	0.552391	0.665027	0.29714	1.87396	4.40717	1.31359	2.47216	0.028795	0.0631688	0.0778749	0	0.98506	0.113726	1.38121
TCGA-BR-8680	972	0	0.478907	0	0.228779	0.909901	0.653358	0.391798	0.812811	0	0.0230372	0.328935	0.9317	1.77316	11.1812	0.207335	0.0180379	0.511305	0.603288	0.599112	0.239335	0.224534	0.514799	0.101893	0.125944	0.618344	0.0292067	1.5037	0.47091	6.24301	0.021071	0.35021	0.297696	0.774111	0.492283	0.553594	1.0906	0.105579	1.74292	7.15182	1.25557	3.15917	0.0341045	0.0561125	0	0.0222921	0.777798	0.0484907	1.28751
TCGA-CG-4462	0	1	0.22042	0	0.136886	0.259249	0.35876	0.101924	0.243166	0.878418	0.229732	0	0.675717	2.55998	2.55714	0.114866	0	0.152965	0.495834	0.233784	0.212151	0.0497579	0.870493	0.13548	0.460513	0.385391	0.00485425	0.637296	1.32075	2.02498	0.448264	0.107458	0.148434	0.535646	0.0981829	0.953549	0.664623	0.315857	0.590674	1.41963	0.299409	0.665936	0.102029	1.22483	0.153297	0.244531	0.160108	0.11283	0.453152
TCGA-RD-A8N5	1747	1	0.602041	0.657704	0.163573	1.12853	0.413922	0.313188	0.954742	0.149954	0.1553	0.479965	1.08759	6.81198	5.23832	0.470607	0.626415	0.352519	0.568802	0.505513	0.380268	0.229341	2.12614	0.346915	0.257281	0.276317	0.0497198	1.49749	4.99027	2.34929	0.157828	1.01809	0.836187	0.984318	0.276551	1.04521	0.495085	0.647034	0.855344	4.46604	1.97942	0.472214	0	0.331145	4.55342	0.136616	0.244165	0.432	0.850927
TCGA-BR-8295	67	1	0.0694278	1.51694	1.12102	1.10239	0.79881	0.658134	1.14888	0.092228	0.738081	0.442799	0.763934	2.19458	15.0205	0.738081	0.169973	0.578171	0.337344	0.613643	1.35317	0.564218	0.780381	0	0.553836	0.218503	0.0642176	0.814751	0.27734	0.600673	1.58182	0.228467	0.105196	0.491266	0.0231942	0.300349	0.799309	0.630094	4.22142	2.07607	0.411526	2.34766	0	0.0411254	0.115885	0.0840244	0.470689	0.142157	0.628029
TCGA-D7-8578	643	0	0.375621	0.0341958	0.524856	0.469403	0.260008	0.260536	0.448914	1.08111	0.160511	0.279492	0.658	1.30425	7.45908	0.234894	0.0766329	0.206364	0.512608	0.309862	0.225956	0.360371	0.551528	0.288593	0.713425	0.361213	0.115811	0.910346	0.575183	1.06092	0.328236	0.77826	0.284567	0.698025	0.209144	0.812479	0.257408	0.149516	0.494611	2.01601	1.39153	2.00778	0.144891	0.264879	0.104494	0.132589	0.203117	0.20601	0.592038
TCGA-R5-A7ZI	2267	0	0.223667	0	0.0463009	0.394604	0.610929	0.482654	0.164499	0	0.027974	0.190202	0.514255	0.910535	16.9248	0	0	0.181089	0.174422	0.316304	0.107638	0.050491	0.498283	0.206215	0.25489	0.0782139	0.0591093	0.456485	0.35739	0.997483	0.085288	0	0.979037	0.319728	0.896666	0	0.367863	0	0.730275	1.78353	0.441921	0.103961	0	0.858024	44.4267	0.135346	0.231065	0.278054	1.07293
TCGA-FP-8209	1811	1	0.0331705	0.0724747	0.226596	0.0877813	0.297871	0.18406	0.695276	0	0.232323	0.380801	0.729969	2.69276	1.47687	0.352633	0.0162416	0.78266	1.70724	0.0938177	0.143668	0.292031	0.523995	0.428151	0.83162	0.313182	0.00876607	1.10009	0.106004	1.33728	0.202375	1.60094	0.201038	0.640124	0.576239	0.377626	0.490996	0	0.809199	3.29611	0.344075	1.3876	0.429917	0.230168	0.166099	1.46527	0.298771	0.349295	0.409164
TCGA-HU-8610	23	0	0.199902	0	0.720034	0.564281	0.516097	0.702518	1.23497	0	0.14501	0.407981	0.971754	2.29775	3.48494	0.200013	0	0.582651	0.23743	0.67847	0.230883	0.893498	4.51816	0.626633	0.273368	0.377478	0.163769	0.856761	2.17203	1.66888	7.10425	0.847857	0.444236	0.360052	0.34727	1.69317	0.657553	0.649298	0.834939	4.37744	1.36263	2.45296	0.185064	0.487179	0.133466	0.483859	0.313642	1.27471	1.01921
TCGA-VQ-AA69	864	0	0.190081	0.029665	0.252953	0.311395	0.441971	0.226016	0.509261	1.40681	0.0101886	0.103912	0.758117	0.117046	15.019	0.73018	0	0.678398	0.752552	0.230406	0.117611	0	0.181482	0.0751067	0	0.370327	0	0.457212	0.542363	2.67388	1.0458	0.0595716	0.0822878	0.104805	0.32658	0.445155	0.580586	0.0518822	0.609741	3.34789	1.54919	0.530101	0	0.30791	0.407921	0.180749	0.34452	0.0933288	0.826219
TCGA-CG-5723	2496	0	0.0567857	0	0.0705305	0	0.0573677	0	0	0	0.0142043	0	0.0373033	0.0407948	13.8523	0	0.778528	0.197038	0.500738	0	0.0409916	0	0.138007	0	0.194138	0	0.0225104	0.115894	0.544415	0.678698	0.270666	0	0.430204	0.0974089	0	0.103435	0.280184	0.271242	0.383055	0.365732	0.168295	0.237548	0.473136	0.153769	0.142175	0	0.296986	0.0207628	0.373579
TCGA-RD-A8N2	3540	0	0.167672	0.0366349	0.0833026	0.0295814	0.210797	0.0930398	0.295959	0.222736	0.109048	0.128326	0.429569	2.84275	1.93469	0.146795	0.0820989	0.290899	1.96132	0.14227	0.217866	0.0454206	0.325996	0.185506	0.573234	0.246258	0	0.273763	0.133959	2.63212	0.242957	0.367841	0.0677478	0.345145	0.0224062	0.137437	0.275768	0.192216	0.768496	2.7769	0.34785	1.26254	0.0310452	0.119184	0.0559738	0.0608771	0.107178	0.713611	0.455018
TCGA-BR-7722	466	1	0.452936	0	0.281284	1.63813	0.64061	1.44515	1.94874	0.300841	0.0339891	0.173325	0.981881	1.1714	7.29967	0.226594	0.221776	0.314325	0.334193	0.672557	0.326959	0.030674	1.23837	0.835188	0.258082	0.807772	0.0119699	1.27105	0.904664	1.74524	0.664941	1.12614	0.41177	1.47622	0.181579	0.556891	0.446964	0.216349	1.1175	6.75116	1.10745	2.24211	0	0.038328	0.415809	0.137041	0.206176	0.63594	1.65749
TCGA-D7-8576	446	1	0.150977	0.131948	0.581313	0.639263	0.427068	0.251327	0.133245	5.85629	0.0717539	0.231097	0.317371	0.433847	9.18364	0.245474	5.78088	0.251457	0.64664	0.0854029	0.239767	0.0408981	0.587073	0.334071	0.309694	0.285092	0.123687	1.30955	0.313613	1.40586	2.32582	0.287052	0.274509	0.28488	0.181577	0.990015	0.24831	0.115385	0.979369	1.36133	0.402704	1.07367	0.027954	0.0664343	1.58761	0.182718	0.400648	0.207561	0.63319
TCGA-BR-8058	1133	0	0.287664	0	0.41684	0.197364	0.204505	0.251257	0.141044	0.424592	0.127922	0.122312	0.0839866	0.298505	10.5028	0.299816	0	0.299446	0.207072	0.067801	0.369163	0.0649376	0.388396	0.0884058	0.218546	0.201185	0.00422343	0.35878	0.408575	1.43683	0.383918	0.327226	0.387434	0.191898	0.277628	0.14555	0.210274	0.152672	0.620242	1.23514	0.0947275	1.15879	0.236721	0.135236	0.400127	0.386825	0.569591	0.285154	0.538828
TCGA-VQ-A91E	664	0	0.100353	0.109631	0.607635	0.796712	0.399894	0.208819	0.138386	0.199964	0.0909955	0.416023	0.609789	1.67618	8.417	0.2824	0.061421	0.400442	0.397309	0.319312	0.398427	0.0509711	1.0975	0.138784	0.114362	0.157915	0.188959	0.396822	0.320701	1.52612	2.10464	1.43101	0.0253422	0.451876	0.502885	1.37095	1.23787	0.191738	0.931957	3.37015	1.65437	2.20395	0.255486	0.0679359	0.711891	0.121451	0.427647	1.26589	1.34103
TCGA-VQ-A8PO	282	1	0.0911382	0	0.150931	0.348378	0.368289	0.210716	0.368658	0	0.0303963	0.271257	0.728417	1.28765	12.5164	0.170979	0	0.400567	0.278821	0.128885	0.0877193	0.22631	0.295326	0.308098	0.103861	0.12748	0.49375	0.434011	1.01939	2.76384	0.208515	0.377665	0.521678	0.495065	0.649541	0.470357	0.499647	0.116088	1.10886	2.01251	0.675265	0.190626	0.168747	0.10283	0.152123	0.238982	0.403091	0.188832	0.899364
TCGA-CG-4444	1431	0	0.540831	0.253215	0.0479812	0.851926	0.498675	0.107179	0.340938	0.205269	0.0966307	0.147829	0.507541	0.749313	4.99038	0.072473	0	0.49596	0.264176	1.20187	0.836586	0.183132	0.422481	0.106849	0.176094	0.162105	0.0816726	0.630735	0.246907	2.39125	0.117844	0.254246	0.292664	0.364465	0.129057	1.47769	0.0635356	0.590475	1.76344	1.74163	0.171735	0.861874	0.143053	0.196139	0.612563	0	0.789439	0.101698	1.68369
TCGA-CD-5798	408	0	0	0	0.0922143	0.0982381	0.0958395	0.0514966	0	0.641067	0.106785	0	0.0365788	0.453362	4.67907	0.0464282	0.127235	0.103046	1.02879	0.0524968	0.107188	0.0754196	0.40598	0.547605	0.803774	0.0778866	0	0.151525	0.0889737	0.980065	0.0566207	0.135731	0.281233	0.270632	0.0248032	0.185948	0	0.0709265	0.298434	0.444018	0.0825135	0.621158	0	0.106804	2.72632	0	0.0467387	0.0380046	0.106844
TCGA-BR-7851	378	0	0	0	0.401389	0.923094	0.469855	0.0853919	0.0679079	0	0.0346444	0.235556	0.646988	0.685435	12.0243	0.211716	0.0150701	0.277667	0.265861	0.108813	0.577654	0.0416871	0.280499	0.0567526	0.0701485	0.258304	0.0772707	0.361185	0.540967	1.66358	0.176041	0.382618	0.217626	0.158387	0.164515	0.518572	0.65806	0.117611	0.614316	2.97341	0.273649	2.70377	0.484386	0.130223	0.0513727	0.111746	0.193756	0.0945291	0.63275
TCGA-BR-8591	856	0	0.0283105	0	0.35163	0.624334	0.320964	0.0916375	0.31232	0	0.0354079	0.325008	0.288262	0.386428	13.9542	0.141632	0	0.294701	0.377012	0.30027	0.286109	0.0383452	0.189209	0.104406	0.451675	0.207897	0.224451	0.216672	0.38451	2.96954	1.28464	0.165621	0.214479	0.30352	0.22699	0.348082	0.46562	0.0811368	1.12491	1.97965	0.608303	0.829006	0.812483	0.129366	0.0708816	0.13705	0.153546	0.0745296	0.628587
TCGA-D7-A6EV	342	0	0.336252	0.183671	0.574257	1.58195	0.383734	0.259144	0.834641	0.781687	0.12266	0.285942	0.69948	0.382476	10.7012	0.525687	1.2897	0.340302	0.544608	0.138693	0.384321	0.0759061	0.715048	0.0258346	0.223528	0.0587918	0.222156	1.08658	0.537286	0.964727	1.12191	0.102455	0.169828	0.39655	0.0561671	0.663524	1.33649	0.187383	1.15224	2.21722	1.57787	1.46523	0	0.0663928	6.40765	0.101737	0.730028	0.348346	1.38258
TCGA-R5-A805	281	1	0.165096	0.0360721	0.184551	0.873809	0.352109	0.259563	0.437119	0.526354	0.0867237	0.168473	0.520578	0.901398	8.96578	0.103243	0.598199	0.252059	0.273338	0.233475	0.381367	0.424867	0.501544	0.213099	0.301028	0.207836	0.0479935	0.606503	1.37177	1.34296	0.0881354	0.386336	0.316858	0.368163	0.0441239	0.225542	0.271532	0.189263	0.54921	3.5545	0.733942	1.45033	0	0.396766	1.62586	0.139864	0.326189	0.140047	0.909631
TCGA-VQ-A8P2	1160	0	0	0	0.419949	0.807041	0.602781	0	0.0877649	0.158522	0.0596997	0.0507391	0.444218	0.571525	21.7515	0.149249	0	0.165628	0.608463	0.0843787	1.14856	0.0808152	0.652536	0.183369	0.135991	0.166917	0.0683291	0.405913	0.127119	2.18551	0.803897	0.145441	0.0602705	0.0852921	0.106311	0.561526	0.457953	0.114001	1.38573	1.42735	0.294722	0.554663	0	0.0740527	0	0	0.570169	0.157076	0.278043
TCGA-BR-8687	250	1	0.275922	0.54258	0.137083	0.243397	0.353084	0.0382767	0.365275	0.439843	0.100077	0.0703915	0.0453142	0.3568	4.49876	0.189802	1.21592	0.53615	0.139034	0.0780403	0.0995892	0.0373723	0.184409	0.152635	0.408771	0.028946	0.0255216	0.337879	0.176354	3.99181	1.54664	0.100887	0.0696789	0.13016	0.0553076	0.0502592	0.136142	0.0263594	1.01732	1.16781	0.224881	1.21196	0.0255441	0.0326884	2.1646	0	0.30999	0.0564966	0.238248
TCGA-MX-A5UG	113	1	0.244086	0.0799959	0.242533	0.495221	0.315084	0.293456	0.888604	0.194546	0.201483	0.747235	0.833784	2.52506	3.64294	0.335805	0.0119514	0.482758	0.491967	0.310661	0.105718	0.843034	0.459733	0.720128	0.584133	0.128031	0.351554	0.909136	0.682528	2.16402	0.386257	0.999559	0.209573	0.638516	0.472952	0.789169	0.682456	0.443041	1.15707	3.88521	1.12126	1.97406	1.06205	0.21481	0.122224	0.960059	0.356962	0.59795	1.13408
TCGA-VQ-A94U	819	0	0.162844	0.1779	0.505649	1.72378	0.438701	1.37047	1.22161	0.302851	0.395116	0.997048	1.6688	1.87179	6.24965	0.468436	0.207311	0.75716	0.43958	0.437549	0.517225	0.0220564	0.890462	1.98181	0.111345	0.512501	0.0817669	2.59232	0.728566	4.16566	3.09233	1.38136	0.21384	1.39669	0.544024	2.06151	0.58922	0.684498	1.90203	5.39386	2.05113	4.58683	0.0904538	0.259064	0.434896	0.177372	0.741262	1.77433	3.03984
TCGA-D7-A4Z0	449	0	0.778806	0.0274456	0.374444	0.797809	0.217142	0.336894	0.443445	1.03457	0.1791	0.320458	0.990209	1.57019	4.75782	0.282789	0	0.374842	0.415941	0.248696	0.272029	0.323262	0.518978	0.83385	0.343557	0.57982	0.0199178	0.628098	1.42507	1.50133	0.392769	1.10229	0.317214	0.57101	0.788938	0.835142	0.702426	0.480006	0.473585	3.60594	2.2523	0.735661	0.209322	0.157318	3.92079	0.410463	0.428236	0.299456	1.33254
TCGA-BR-8590	284	1	0.0471434	0.0515021	0.351326	0.998068	0.31751	0.217996	0.208033	2.31714	0.253537	0.300673	0.480021	1.38858	9.81504	0.29481	0	0.278087	0.58539	0.566685	0.272249	0.159633	0.687438	0.304254	0.268621	0.544021	0.0124587	0.360807	0.564965	1.75764	0.485366	0.37922	0.0952412	0.646949	0.220493	0.558166	0.852897	0.135111	0.657805	1.86516	0.314367	1.80777	0.174576	0.327125	0.354101	0.313802	0.26482	0.158583	0.542753
TCGA-BR-6565	279	1	0.313021	0.113987	0.626378	0.490885	0.339654	0.0804133	0.306954	0.693029	0.339295	0.39928	0.468374	0.974455	11.7994	0.217497	0	0.20516	0.312951	0.270518	0.200852	0.0706618	0.274711	0.0641325	0.198176	0.474326	0.119489	0.425898	0.138935	1.48904	0.145884	0.076301	0.474285	0.0745762	0.278862	1.18785	0.114405	0.0332261	1.87048	1.37602	0.0515388	1.74592	0.515176	0.0824077	0	0.210462	0.390743	0.0610408	0.915239
TCGA-VQ-A923	0	1	0.0647373	0.0353614	0.442237	0.885146	0.766644	1.34708	1.10698	0.515983	0.182175	0.701904	1.52033	4.02288	7.87571	0.991843	0	0.370639	0.815509	0.640849	0.537413	0.284971	0.865325	0.208901	0.25821	0.339568	0.0342167	1.70108	2.30157	1.88815	0.191312	0.875799	0.343312	1.42976	1.81669	3.1396	1.27767	0.64937	2.41976	12.5084	3.93317	0.56419	0.389559	0.0986067	0.324168	0.372152	0.548613	1.99777	1.71687
TCGA-D7-A4YU	500	0	0.407224	0.158884	0.270959	0.538831	0.662807	0.390059	0.481336	0.0772796	0.0945867	0.185515	0.640114	0.647788	8.68251	0.254657	0.0142424	0.262416	0.848	0.329077	0.524929	0.689455	1.14874	0.187724	1.98887	0.39669	0.0576526	1.06856	0.766883	1.75901	0.044366	0.319061	0.617019	1.1975	0.952309	1.54974	0.908955	0.138939	1.51863	3.07772	1.29309	3.20422	0.188498	0.118148	0.0728266	0.422434	0.495816	0.346713	1.73419
TCGA-VQ-AA6K	378	1	0.64496	0.16776	0.438681	0.758577	0.699835	0.852102	1.2875	2.85589	0.134441	0.313406	1.00877	2.69178	17.5069	0.403324	1.98502	0.223792	0.370309	0.304028	0.133021	0.0623975	2.36984	0.254843	0.419995	0.193316	0.125805	2.28786	0.662502	2.93657	0.251789	0.426722	0.263698	1.38294	0.266768	1.02095	0.353586	0.234721	1.83335	3.87133	1.93422	0.599559	0.227461	0.114352	2.51191	0.0743388	0.809068	0.437951	1.83107
TCGA-BR-8679	0	0	0.348058	0.204744	1.09739	0.991943	0.619102	0.916152	0.502123	2.66747	1.24232	0.273214	0.826636	4.50081	7.03487	0.351601	0	0.241543	0.303546	0.454352	0.309232	0.0362637	1.10616	0.148108	0.244089	0.224699	0.109671	0.956248	0.385027	2.72714	0.398161	0.254525	0.135224	0.401862	0.447225	1.24359	0.484379	0.281352	0.729844	3.32559	1.34894	2.42668	0	0.199375	0.647994	0.0648054	1.045	0.352419	1.60726
TCGA-F1-A448	647	0	0.113836	0.124361	0.406495	0.52719	0.293896	0.421111	0.565124	0	0.106781	0.0726028	0.598243	1.49248	10.0476	0.195765	0.0139347	0.434494	0.563362	0.301845	0.123261	0.0578194	0.363112	0.787151	0.421612	0.238843	0.0564071	0.624384	2.18273	1.787	0.0651113	2.31005	0.546195	0.317316	0.209165	0.194393	0.374449	0.244687	0.617998	3.69203	1.13864	0.218259	0.210773	0.746552	0.831288	0.275538	0.23704	0.530686	1.17015
TCGA-CD-8535	390	0	0.276941	1.94974	0.49685	0.271439	0.552651	0.113831	1.22208	66.3017	0.296338	0	0.353745	0.176848	25.3556	0.153942	0	0.277607	0.276879	0.152305	0.288764	0	0.654356	0.170221	1.4728	0.161405	0.004066	0.596611	0.196673	4.60542	1.36696	0.202518	0.0777068	0.277117	0.1028	0.294261	0.404872	0.176378	5.30301	1.30235	0.661174	0.793792	0	0.0833246	0.0513616	0.0372406	1.78515	0.0337531	0.556699
TCGA-D7-8574	523	0	1.05333	0.221292	0.528347	1.46522	0.654848	0.824274	2.0112	0.269086	0.101338	0.826829	1.47704	3.08506	3.93783	0.32935	0	0.688811	0.750939	0.486982	1.16979	1.31694	0.246146	1.2326	0.184672	1.14751	0.00535322	2.08774	0.971009	2.01632	0.563859	2.96258	0.204615	1.61575	1.24517	0.664146	1.06609	0.580539	1.54611	7.15681	0.450253	2.40088	1.95029	0.212551	0.135243	3.30954	0.400216	0.930249	0.966148
TCGA-D7-5577	782	1	0.0467218	0	0.0580307	0.123643	0.16258	0.129628	0	4.6549	0.0233739	0.119194	0.122769	0.13426	11.1043	0	0.0915075	0.0972709	0.420403	0.0330364	0.269815	0.158206	0.425807	0	0.266219	0	0	0.286065	0.0373276	0.958475	0	0.136665	0.684325	0.120218	0.12487	0.276587	0	0.0446342	0.600114	1.28964	0.242321	0.456045	0.0865076	0.442809	0.350935	0.0282724	0.158376	0.105915	0.0576321
TCGA-CG-5722	30	0	0.11704	0.0639306	0.47245	0.30973	0.216773	0	0.193677	0.466428	0.0585526	0.149292	0.115328	0.336326	15.1561	0.0365953	0.200576	0.121834	0.631875	0.124136	0.295705	0.0396312	0.0711109	0.539537	0.466823	0.122783	0	0.179151	0.187014	0.876893	0.926057	0.385145	0.472899	0.100384	0.156402	0.346431	0	0	0.47046	1.72298	0.0867177	1.42801	0.650115	0.0891365	0.195357	0.0708233	0.153028	0.111264	0.216556
TCGA-CG-5726	881	1	0	0.431287	0.147103	0.104475	0.243731	0.0365106	0	0.0524435	0.0395006	0.201431	0.12967	0.19853	8.16976	0.0246879	0	0.287669	0.298392	0.0558296	0.0284982	0	0.239863	0.0727963	0.449896	0.165663	0.0312994	0.0402861	0.0315408	1.03524	0.278496	0.0288696	0.0199391	0.0507906	0	0.485395	0	0.0754294	0.273604	1.05338	0.0585013	0.605543	0	0.0200444	0.230634	0	0.332647	0.291583	0.19479
TCGA-D7-A748	132	1	0	0	0.0373072	0	0.047203	0.111115	0.0662731	2.23446	0.172808	0.153256	0.295974	1.5105	5.31175	0.112701	1.44131	0.229293	0.36757	0	0	0.406835	0.109498	0	0.616138	0.189064	0.0158759	0.0919539	0.383959	1.09307	0.0458142	0	0.424774	0.437959	0.0802772	0.218849	0.197605	0	0.18874	2.432	0.0890202	0.460721	0	0.315178	8.07189	0.0363519	0.110546	0.0702883	0.271707
TCGA-BR-8373	450	0	0.453658	0.174918	0.894914	0.823903	0.548172	0.148077	0.382714	3.36769	0.360458	0.340395	0.543436	0.805184	4.33423	0.166879	0	0.250009	0.196897	0.320775	0.327479	0.0542167	0.551265	0.196828	0.0912327	0.139975	4.21024	0.803332	0.767524	3.74166	2.32006	0.526891	0.121302	0.88119	0.196132	1.61622	0.482787	0.764802	1.05295	2.16067	0.355898	5.17231	0	0.424538	0	0.0807405	1.08292	0.277106	0.779043
TCGA-BR-A4J7	989	0	1.22605	0	0.380703	0.506965	0.520391	1.11616	1.0567	0.661655	0.206053	0.830828	0.956422	2.64238	5.30987	0.527112	1.96981	0.545072	2.22708	1.43584	0.414864	0.0518945	0.698363	1.48363	0.829587	1.80873	0.0303761	2.54135	0.306103	2.2623	0.905806	1.12072	0.0774039	1.11729	0.844791	0.697891	1.07125	0.585635	1.22145	9.80008	1.05035	2.53771	0.177351	0.188047	0.895324	0.64917	0.29686	0.728467	3.16649
TCGA-BR-6852	1367	0	0.0882561	0	0.493282	0.194632	0.525058	0.142837	0	0.0586198	0.0331145	0.225153	0.507295	0.285314	10.4325	0.193168	0.0432137	0.321548	0.277945	0.0936071	0.382254	0.149423	0.750714	0.122054	0.452593	0.0462932	0.75219	0.450307	0.176277	1.75543	0.117787	0.0322695	0.557185	0.264937	0.235875	0.261233	0.0725769	0.252938	0.656508	0.85263	0.0980866	0.369196	0.367673	0.0373417	0	0.160217	0.119667	0.0871278	0.526183
TCGA-BR-6458	588	1	0.205768	0.0963398	1.11357	0.207443	0.415755	0.0271855	0.194573	0.156196	0.540442	0.299967	0.289654	2.36518	8.79289	0.220589	0.0143932	0.377393	0.4232	0.124711	0.212195	0.0199073	0.517941	0.0542035	0.870971	0.0616755	0.0194211	0.509944	0.0704549	2.84212	1.60288	0.0644881	0.371163	0.895031	0.235689	0.374807	0.386771	0.196574	0.809461	1.64982	0.392036	2.23392	0.190495	0.0795993	0.0490653	0	0.318861	0.436369	0.894408
TCGA-ZA-A8F6	525	0	0.266178	0	0.309943	1.02726	0.336133	0.384635	0.440469	0.176796	0.129002	0.297087	0.830565	3.29858	5.29967	0.270488	0	0.288625	1.10173	0.188211	0.408307	0	1.03099	0.276084	0.341252	0.279238	0.38689	1.05254	0.691139	1.63222	0.107842	0.389296	0.0672182	0.428058	0.355696	0.742416	0.492502	0.381427	0.759414	3.55113	0.517696	1.34546	0	0.135146	0.0833043	0.140936	0.190124	0.535282	0.779795
TCGA-BR-7196	666	0	0.033899	0	0.231573	0.179418	0.395737	0.0470257	0.299177	0.810567	0.279823	0.389165	0.501046	1.87519	9.11964	0.105993	0	0.211725	0.66495	0.143817	0.122353	0.0688717	0.16477	0.15627	0.733991	0.0711246	0	0.466997	0.568743	1.25781	0.239136	0.0991574	0.325301	0.363435	0.475645	0.355046	0.0557533	0.259075	0.726732	1.68425	0.251166	0.51996	0.659039	0.28112	0.0565824	0.0820521	0.124759	0.180962	0.58541
TCGA-IN-A6RI	559	0	0.235212	0.807585	1.10597	0.829942	0.67515	0.108764	0.407761	1.02664	0.037823	0.128584	0.750495	0.362092	21.0293	0.189115	0.559393	0.419735	0.538179	0.784057	0.485118	0.0227559	0.163325	0	0.574384	0.141002	0.0222	0.274312	0.214764	1.21081	0.313915	0.491438	0.169709	0.187329	0.0449022	0.290726	0.165793	0.449405	0.720358	1.76223	1.04564	1.00737	0	0.170605	100.674	0.0609993	0.289637	0.518467	0.898045
TCGA-HJ-7597	805	1	0.279474	0.0339237	0.250698	0.766983	0.501935	0.91898	0.445343	0.206252	0.194187	0.752586	0.611967	0.736172	6.6987	0.776749	0.167251	0.635716	0.787941	0.592837	0.650059	0.231326	0.754677	0.114519	0.636974	0.488644	0.0369287	0.855572	1.0916	1.58981	0.716374	0.522282	0.203886	0.90554	0.684684	0.551484	0.408576	0.326317	1.58107	3.48566	0.966322	2.01346	0	0.120875	0.207326	0.394603	0.739839	0.363326	0.970368
TCGA-HU-A4GQ	3	1	0.267409	0	0.249101	0.50126	0.138827	0.278218	0.073751	0	0.0501671	0.0852746	0.516014	1.34475	12.8074	0.125418	0	0.278362	0.547398	0.165446	0.265421	0.067911	0.223399	0.0616358	0.495199	0.105199	0.198757	0.375208	0.293757	2.15257	0.274037	0.122218	0.253234	0.430038	0.245672	0.31965	0.604731	0.0957979	0.500381	2.70642	0.71822	0.0932194	0	0.107485	0.195276	0.0606806	0.631282	0.593978	0.371085
TCGA-B7-5818	356	0	0.0562622	0.061464	0.279521	0.496301	0.170517	0.0260162	0.372409	1.12108	0.0422201	0	0.129358	0	5.50395	0.351835	4.54546	0.195222	0.334123	0.0795645	0	0	0.0341837	0	0.128232	0.118045	0	0.229652	0.449497	0.552004	0.0214537	0.164572	0.397822	0.265405	0.112776	0.153723	0.0925338	0.107497	0.384723	0.672956	0.20843	0	0	0.0571317	0	0	0.190716	0.0370286	0.254468
TCGA-BR-4256	284	1	0.227392	0.0677499	0	0.109411	0.157789	0.105148	0.0912209	0.137304	0.100832	0.0263686	0.244435	1.29202	3.72047	0.0387816	0	0.215187	0.580341	0.0730845	0.0447672	0.0279992	0.150718	0.076236	0.494712	0.0216863	0.0874089	0.137117	0.313795	1.70737	0.327127	0.0151168	0.605557	0.345738	0.276242	0.244752	0.611982	0.276477	0.594077	1.55964	0.398226	0.216189	0.0765504	0.41983	0.0517569	0.150109	0.304319	0.0861659	0.0764978
TCGA-BR-A4J6	20	0	0.471025	0.314462	0.178761	0.530918	0.766652	0.290409	0.577369	1.66856	0.255281	0.200275	0.257852	1.42873	10.2069	0.130913	3.97201	0.0635596	0.885329	0.203534	0.755592	0	0.54057	0.337767	0.775345	0.54904	0	1.45533	0.104533	4.12188	0.064859	0.93766	0.118948	0.493769	0.0524529	0.345572	0.129115	0.499977	1.27433	2.33544	1.1827	0.419623	0.072677	0.0531449	0.109196	0.174183	0.185011	0.25068	0.806968
TCGA-CG-4443	912	0	0.181098	0.0989207	0.759144	0.47925	1.89052	0.502448	0.0998929	0.962282	0.25481	0.288753	0.565085	1.1709	1.959	0.113249	0.0221682	0.0942575	0.586625	0.544219	0.686322	0.0306609	0.990278	1.29399	0.412755	0.0474958	0	1.31671	0.108513	4.7489	3.86711	0.198647	0.160065	0.330066	0.0605006	1.54626	0.446774	0.216257	3.89495	2.24943	0.100635	1.42045	0	0.306494	0.944619	0.109586	0.118391	0.102634	0.819085
TCGA-CG-5718	1095	1	0.144819	0.0791045	0.809427	0.191623	0.910335	0.184156	0.119823	0.288568	0.575072	0.230909	0.237834	0.468172	23.0445	0.0679219	0.141819	0.201001	0.29971	0.1024	0.339755	0.122594	0.461943	0.166899	0.577624	0.151925	0.148304	0.184727	0.896682	2.31213	1.34604	0.105902	0.402285	0.326051	0.338666	0.478117	0.178637	0.172936	0.746056	1.26584	0.321901	1.69123	0.100553	0.0674014	0.604312	0.109542	0.140259	0.206509	0.744322
TCGA-BR-6455	422	1	0.029708	0	0.221392	0.13103	0.270112	0.0961608	0.163868	0.0789282	0.0520179	0.227367	0.204913	0.213422	13.7301	0.0371556	0.072731	0.226781	0.208503	0.10503	0.128671	0.140833	0.126349	0	0.101565	0.0311656	0.00392551	0.166736	0.142408	1.1341	0.0679688	0.108623	0.210061	0.178361	0.079398	0.243509	0	0.0851417	0.853754	1.31202	0.066034	0.124275	0.137514	0.286587	0	0.0179769	0.417199	0.206383	0.427528
TCGA-BR-4363	0	0	0.5458	0.0745329	0.720278	0.66201	0.574369	0.52054	0.338694	0.317206	0.0213322	0.348102	1.04202	1.66644	5.26237	0.255986	0	0.272241	0.810332	0.241205	0.196997	0.161713	0.269438	0.0314507	0.310995	0.178931	0.027045	0.800635	0.572325	3.08521	1.29426	0.149673	0.241205	0.424239	0.547018	0.481553	1.12209	0.554001	1.41533	3.17001	0.227473	0.975119	0.347385	0.132785	0.483979	0.330275	0.488965	0.174618	0.659227
TCGA-VQ-A8P5	235	1	0.373047	0.305653	0.26063	0.246805	0.492026	0.495939	0.668758	9.72529	0.338262	0.297404	0.428854	0.669992	7.36898	0.291605	0.114162	0.339786	0.335667	0.494581	0.302951	0.378955	1.18994	0.386931	1.22223	0.195675	0.0924246	1.49892	1.04314	1.96313	0.702354	0.238698	0.329721	0.779898	0.591976	0.488394	0.690239	0.356379	1.18497	7.50824	1.00195	2.08072	0.388526	0.142055	2.06259	0.338608	0.844536	0.211419	1.438
TCGA-BR-A4PF	35	0	0.433043	0.298788	0.481243	1.40736	0.486091	0.537496	0.226294	0.272489	0.0399078	0.11629	0.628832	1.96483	8.61843	0.114022	0	0.838292	0.147658	0.161157	0.148073	0	0.138478	0.294187	0.103893	0	0.0511976	0.267466	1.6024	1.83772	0.225963	0.483341	0.115112	0.635317	0.639593	0.633107	0.0749706	0.261281	0.587599	3.1036	0.371513	2.81262	0.1055	0.127292	0.152171	0.110334	1.71073	0.133335	0.955876
TCGA-VQ-A94R	1294	1	0.434485	0.126575	0.791487	1.71193	1.08922	0.482184	0.830823	0.731082	0.282572	0.443372	0.875283	3.82884	4.79535	0.597749	0.0141827	0.251267	0.458714	0.552993	1.25456	0.0196162	0.774351	0.0801165	0.165045	0.243095	0.13396	1.24144	0.416549	2.02033	0.71793	1.18618	0.190183	0.645931	0.290303	3.35032	0.476395	1.38357	1.60863	8.20843	3.00459	7.12883	0.0536312	0.215697	0.241739	0.192805	0.653645	3.22598	1.97704
TCGA-HU-8249	881	0	0.806057	0.264175	0.325377	1.91981	0.646931	1.32319	1.02262	0	0.161301	0.205636	0.714838	1.30291	13.4203	0.176423	0.0197339	0.447505	0.406162	0.370469	0.320025	0.354823	0.220384	0.148632	0.183716	0.845607	0.303552	1.99467	0.41859	1.7111	0.937456	0.501029	0.183199	0.674062	0.619356	1.30306	0.596571	0.0770042	1.60886	2.55865	0.358336	2.50084	0.111934	0.122777	0.0336357	0.0487762	2.49034	0.324195	1.044
TCGA-CG-5725	457	1	0.254877	0.788919	1.16075	0.0749441	1.0538	0.0589288	0.234315	0	0.132822	0.108371	0.153479	0.488276	9.40345	0.106258	0	0.324275	0.107024	0	0.183987	0	0.438763	0	2.6141	0.267382	0.0280655	0.346787	0.203629	1.1594	1.7332	0	0.128729	0.182171	0	0.154753	0.0698655	0.0405814	2.63391	0.703523	0	0.325786	0.0786527	0.043136	0.106357	0.0257052	0.456673	0.0590216	0.401727
TCGA-HU-A4H4	725	0	0.415301	0	0.802391	0.753044	0.36258	0.896182	0.585423	0.214545	0.0981117	0.353163	0.697197	1.35916	18.5052	0.245279	0	0.240173	0.244973	0.391538	0.299791	0.0312502	0.939219	0.382895	0.078879	0.217839	0.0243895	0.553288	1.86175	2.17314	0.12317	0.455545	0.384546	0.692608	1.07911	0.661912	0.265627	0.705324	0.782448	6.64448	2.3078	2.3164	0.0427194	0.20305	0.616175	0.111692	0.855838	0.685005	1.35659
TCGA-VQ-A8PJ	82	1	0.261907	0.182078	1.02026	0.567083	0.427623	0.418374	0.236401	2.05588	5.16959	0.394822	0.602175	1.23155	9.04816	0.208451	0.0233164	0.181756	0.149968	0.471395	0.257811	1.46733	1.60576	0.0439038	0.0271334	0.0999118	0.151014	0.984018	0.285335	1.24447	0.817113	0.174113	0.228482	0.316531	0.0954515	1.01918	0.509074	0.295696	1.14408	1.77446	1.04083	2.70584	0.0220424	0.0644738	2.1858	0.0144078	0.652595	0.141032	0.978989
TCGA-BR-6709	370	1	0.0495837	0	0.431097	0	0.122447	0.160496	0.164101	0.0658671	0.074417	0.189742	0.260577	0.498693	9.51467	0.0620141	1.35958	0.223663	0.312308	0.3506	0.357927	0.235055	0.331385	0.548577	0.395537	0.364116	0	0.328886	0.237684	2.14935	1.4653	0.0725182	0.275471	0.255164	0.530073	0.158054	0.244649	0.0473683	0.632292	0.593074	0.257164	0.82968	0.596742	14.0476	0	0.0900124	0.196891	0.0580145	0.285424
TCGA-MX-A666	427	0	0.739296	0.632074	0.79847	2.89214	1.58756	0.326995	0.886508	1.45177	0.615083	0.615015	1.22469	2.84029	9.93736	0.381914	0.110171	0.803036	0.289225	0.590931	1.80984	0.239451	0.839771	0.385258	0.366303	0.404645	0.458709	1.55804	0.385205	2.21904	1.60564	0.846196	0.243515	0.744362	0.150337	1.44909	0.898717	0.4299	8.21269	6.12192	1.14316	4.07871	0.68442	0.1904	0.214607	0.252858	1.07402	0.578234	1.44059
TCGA-BR-A44T	1038	0	1.03447	0.116908	0.199375	0.314665	0.744764	1.20412	1.6528	0.426473	0.0579982	0.637017	1.51143	2.07573	6.12919	0.44614	0	0.569363	2.09273	0.403564	0.746747	0.724725	0.671866	1.84173	0.609762	1.3846	0.00471349	2.40246	0.56998	2.34806	0.190429	3.28676	0.324292	2.01926	1.09636	0.259902	0.469346	1.02232	1.2295	7.48308	0.740033	1.71605	1.58513	0.0784823	0.119081	3.15148	0.711688	0.873861	1.78938
TCGA-CD-5813	377	1	0	0	0.133671	0	0.090604	0.124413	0.178091	0.142965	0.161523	0	0.123722	0.154631	4.25181	0.067301	0	0.280074	0.309881	0.0380489	0.0388442	0.18221	0.0980828	0.24806	1.22645	0.169353	0	1.40024	0.171965	0.854325	0.297525	0.118051	0.271778	0.046153	0.0719079	0.269545	1.15053	0.102813	0.725976	0.792166	0.0398698	1.57572	0.697433	0.173034	0.0898181	0	0.286639	0.0393503	0.354008
TCGA-VQ-AA64	560	1	0.44835	0.799152	1.08443	1.08242	0.439701	0.545582	0.624779	1.22252	0.708315	0.301	0.511546	1.86476	11.927	0.177079	0.311964	0.368458	0.284521	0.500561	0.630262	0.0319614	1.97854	0.478634	0.322697	0.569369	0	0.951161	0.056558	2.85401	2.19103	0.396889	0.488643	0.597056	0.220733	1.40768	0.737395	0.157801	1.40208	3.71266	0.646902	2.96139	0.0873832	0.339462	0.315099	0.0713963	0.470797	0.436578	1.29044
TCGA-HF-7132	2351	0	0.154119	0.0841842	0.303086	0.249245	0.227781	0.0712661	0.226697	0	0.141354	0.229354	0.396534	0.535142	8.56938	0.208819	0	0.213909	0.489989	0.199788	0.222506	0.034791	0.187278	0.21314	0.26345	0.0808404	0.546454	0.327649	0.143652	3.89481	0.22038	0.0751351	0.415144	0.418589	0.308926	0.327516	0.33797	0.147233	0.816512	1.34712	0.0380635	3.63548	0.618276	0.178237	0.0857489	0.124347	0.405504	0.182202	0.749871
TCGA-CG-5717	212	1	0.108711	0	0.0900163	0.0639311	0.317274	0.0167564	0.0799531	0.0481374	0.0770467	0.184891	0.249948	0.208262	4.06761	0.0679824	0.514551	0.125738	0.254328	0.153737	0.130791	0.0490813	0.220168	0	0.289069	0.114045	0	0.184891	0.202657	0.769243	0.0621801	0.0529982	0.109812	0.155401	0.096848	0.0660059	0.178796	1.41934	0.468793	0.633481	0.24164	0.4295	0.0670947	0.153321	0.514122	0.0438557	0.161441	0.0158995	0.297994
TCGA-BR-A4J8	411	0	0.397715	0.434487	0.70804	0.865389	0.562509	1.50804	0.906765	0.0704435	0.679809	0.473492	1.56759	1.60003	9.97622	0.165807	0.0129825	0.432405	1.33603	0.318715	1.11011	0	1.04712	0.195564	1.20862	0.47286	0.224225	2.51627	1.14389	1.68382	0.0202207	0.349005	0.455307	0.875531	0.779491	1.71451	0.348863	0.329286	1.14664	3.83008	1.0019	2.84684	0.147278	0.0852597	0	0.0160444	0.246522	0.3587	2.03867
TCGA-CG-5732	2100	1	0.0438672	0.287538	0.217941	0.30957	0.206812	0.0405693	0.0483941	1.80647	0.126189	0.111911	0.0720424	0.126057	5.8594	0.109729	0.0214792	0.106549	0.173676	0.341197	0.316662	0.178248	0.346486	0.0808886	0.59989	0.0460196	0.0579646	0.179058	0.175235	1.00947	2.13273	0.384946	0.132934	0.112873	0.0293101	0.239713	0.288592	0.0838144	0.494538	0.928313	0.130009	0.55052	1.01528	2.46483	0.402714	0.37163	0.165694	0.320788	0.270555
TCGA-CG-4477	942	0	0.454576	0.270876	0.0769916	0.364538	0.895278	0.22931	0.273538	1.92137	0.0826963	0.158139	0.461499	0.860951	5.10521	0.310111	0.404689	0.272446	0.892424	0.321425	0.626455	0.0839592	0.527273	0.0381006	0.518033	0.0433528	0.0163817	0.569301	2.01397	3.76702	0.0393949	0.0906595	0.647024	0.567106	0.358951	0.188184	1.49527	0.276351	0.996676	2.20531	0	0.403369	0.191289	0.139879	0.86222	0.400108	0.30418	0.178297	0.645686
TCGA-HU-A4G3	170	0	0.306865	0.0609522	1.09145	0.664427	0.472844	0.154797	0.184654	0.444698	0.0418685	0.462596	0.833823	0.74152	8.677	0.261678	0.478079	0.183916	0.406645	0.473411	0.140964	0.0566772	1.33901	0.0771602	0.254328	0.234125	0.0700376	0.412778	0.378891	1.61734	1.8137	0.489603	0.126807	0.334975	0.223673	0.800322	0.137645	0.453056	0.796549	3.51643	0.454727	0.350096	0.0516523	0.0472132	6.19299	0.0675238	0.262077	0.620164	0.906161
TCGA-IN-AB1X	411	0	0.341834	0.24896	0.477646	0.980004	0.42208	0.51372	0.345684	0.0756823	0.0178138	0.290689	0.785944	0.491148	3.80494	0.249393	0.460284	0.345951	0.517764	0.342418	0.431827	0.0771662	0.848072	0.105054	0.129851	0.239071	0.0602251	0.465102	0.864825	2.34768	0.135778	0.124987	0.359682	0.31762	0.685195	0.752371	0.51536	0.353774	1.61096	3.01411	1.87844	2.70106	0.210974	0.183201	0.49925	0.155139	0.322792	0.589521	1.31183
TCGA-CD-5804	0	0	0.15596	0.511139	0.532701	0.0687878	0.293234	0.180293	0.215067	1.70921	0.214564	0.198937	0.153678	0.616228	20.3427	0.0243823	0	0.0676449	0.477131	0.0275693	0.168873	0.184835	0.686994	0.179738	0.355462	0.163612	0.082432	0.417769	0.591857	1.16849	0.706207	0.0285122	0.118154	0.234089	0.0521027	0.355101	0	0.223487	0.410731	0.789227	0.115554	1.14173	0.0721917	0.184765	3.05876	0.0235937	0.143496	0.191032	0.384758
TCGA-CG-5721	183	0	0.372446	0	0.300687	0.197126	0.338637	0.344446	0	0.742138	0.0512399	0.0950161	0.354764	0.160539	10.043	0.0465817	0	0.232621	0.489285	0.0263352	0.0806568	0	0.067887	0.343385	0.212219	0.117216	0	0.133023	0.238047	1.24906	0.319545	0	1.63654	0.0958329	0.273737	0.101762	0	0.142322	1.24587	1.09658	0.6071	1.53206	0.13792	0.0756404	0	0.112688	0.270538	0.0735369	0.352221
TCGA-CD-A489	344	1	0.145991	0.7177	0.135996	0.643909	0.368718	0.776338	0.926074	6.73923	0.246497	0.139666	0.947045	3.04152	8.30818	0.502123	0.48251	0.278613	1.36617	0.335492	0.632315	0.34604	2.43927	0.504748	0.16637	0.459462	0.00964537	0.689019	0.0874777	3.00795	0.00695859	1.28111	0.147469	1.53388	0.414564	0.531845	0.420192	0.418404	0.930839	2.51857	2.35266	1.80669	0.0337886	0.240902	0.06092	0.154599	0.349948	0.464401	1.14052
TCGA-RD-A8N4	2171	0	0.186983	0.116727	0.165887	0.0942527	0.26386	0.3335	0.530432	0	0.170383	0.102219	0.579065	2.41792	2.93141	0.100226	0	0.463433	3.65819	0.151101	0.154259	0.0904499	0.162296	0.369414	0.943663	0.476384	0.0211777	0.245325	0.170728	1.42952	0.300478	0.507875	0.107929	0.240561	0.124934	0.170295	0.175731	0.102074	0.87626	3.14588	0.138541	0.577334	0.222563	0.0587703	0.111465	0.0323279	0.225075	0.570382	0.626043
TCGA-BR-6566	997	0	0.174983	0	0.326005	0.463068	0.157134	0.17801	0.0386079	0	0.008754	0.0892808	0.0459793	0.125707	12.5971	0.04377	0	0.0728598	0.207833	0.0247456	0.176839	0.0237005	0.0850524	0.0645315	0.677991	0.110141	1.56302	0.142849	0.223679	1.21113	0.153465	0.102368	0.406534	0.0300161	0.187065	0.111556	0	0.0334328	0.139057	0.804991	0.103719	0.146398	0.485982	0.124381	1.92767	0.0211771	0.149135	0.0153551	0.158285
TCGA-HU-8244	742	0	0.295431	0	0.393149	0.893506	0.288984	0.565956	0.977752	0.112129	0.892064	0.161504	0.762427	0.636712	13.0478	0.184747	0.0826598	0.190376	0.432921	0.149211	0.213261	0.0285818	0.487206	0.31129	0.0961917	0.309926	0.228646	1.5289	0.236029	2.28873	0.193119	0.339491	0.106579	0.434379	0.0281991	0.480471	0.138826	0.241912	1.26748	2.99003	0.594135	0.559077	0	0.0785705	0.140891	0.102155	0.245252	1.09254	0.416478
TCGA-FP-A9TM	189	0	0.790671	0.0411321	0.233821	1.32851	0.929791	1.49728	1.16302	0.600188	0.108307	0.624343	1.26141	2.84009	11.7818	0.400265	0.165919	0.222094	0.264251	0.505828	0.462042	0.484465	2.03596	0.624836	0.343255	0.23699	0.0646759	2.24764	0.631693	2.0015	1.16291	1.07379	0.133113	0.904199	0.578604	2.14317	0.990787	0.647437	1.89615	7.20554	2.14803	0.787514	0.836551	0.121071	0.597027	1.02525	0.492281	1.26101	2.52341
TCGA-RD-A8N1	3519	0	0.749147	0.0481418	0.410504	0.855203	0.544123	0.652072	1.11814	0.175618	1.31174	0.281055	1.17241	3.00752	8.7325	0.44092	0	0.550469	0.222051	0.467393	0.731648	0.41781	3.21293	0.446918	0.602628	0.554756	0.0815209	0.539626	1.021	1.39927	1.3695	0.998982	0.445136	1.0016	0.765541	1.44484	1.52202	0.505182	1.68585	5.79803	2.35085	2.91879	0.367168	0.208826	0.110333	0.453325	0.810914	1.70471	1.84817
TCGA-VQ-A8DT	1484	0	0.218457	0.119327	0.373084	0.505852	0.465914	0.265168	0.3615	3.44611	0.160519	0.0348321	0.529182	0.627757	13.1685	0.0683058	0.106965	0.0852766	0.216224	0.366861	0.335105	0.258902	0.447962	0.251763	0.31119	0.171882	0.10464	0.362253	0.327248	2.1336	0.468569	0.419346	0.165501	0.46842	0.164208	0.186525	0	0.182609	0.888214	2.46223	0.667672	0.571159	0	0.0785658	0.501374	0.0165241	0.28034	0.509206	0.527712
TCGA-BR-8487	34	0	0	0	0.830486	1.02744	0.290536	0.917588	0.237949	0	0.0107906	0	0.651776	0.464858	26.3484	0.215811	0.105611	0.508925	0.295	0.12201	0.1557	0.0876429	0.812505	0.238633	0.0983202	0.362039	0.894922	0.550258	0.103394	4.37093	0.296088	0.252366	0.26145	0.536488	0.432345	0.255373	0.496643	0.0412108	1.23174	1.98454	0.607281	1.95495	0.0399362	0.0365041	0.504028	0.104415	0.22561	0.492113	0.638541
TCGA-CD-8526	381	0	0.305409	1.30122	1.4225	0.889047	0.915334	0.254204	0.943392	0	1.95571	0.0779141	0.892791	2.8084	13.9044	0.229185	1.1066	0.551058	0.318776	0.583067	1.32279	0.413661	0.74224	0.563157	0.452455	0.512631	0.121067	2.57116	0.390402	0.94797	0.471653	0.536008	0.277651	0.327433	0.183655	0.653656	0.552533	0.32094	3.01971	3.09102	0.882512	2.83201	0.28274	0.134389	0.101955	0.0369619	0.529466	0.0714677	0.979491
TCGA-HU-A4H6	644	0	0.919036	0.226711	0.34981	1.30758	0.316141	0.575767	0.425173	0.118147	0.152022	0.226895	0.710839	1.0649	13.776	0.166853	0.130644	0.154303	0.35212	0.461175	0.256808	0.160618	1.27888	0.245997	0.540556	0.186606	0.0313389	0.922708	0.87636	1.25867	0.842194	1.12733	0.209625	0.889956	0.35655	0.796512	0.780143	0.481469	0.59447	5.94639	1.77922	2.8524	0.137229	0.115401	1.38555	0.197336	0.295741	0.899698	1.6578
TCGA-BR-7957	276	1	0	0.115044	0.45779	0.185789	0.28961	0.243477	0.668006	0.104918	0.214026	0.100745	0.475599	2.00481	6.65333	0.263416	0.0128907	0.210107	0.445353	0.167539	0.076018	0.106976	0.287922	0.194182	0.480032	0.193331	0.0104363	0.376116	0.210335	1.1694	0.125486	0.904849	0.0664837	0.225803	0.175905	0.407614	0.476296	0.150904	0.637384	1.88939	0.195063	1.48678	0.0731183	0.450019	0.175774	0.111517	0.303424	0.202147	0.411347
TCGA-RD-A8N6	272	1	0.557397	1.42967	0.963219	2.47984	0.971162	0.291365	0.427768	1.38431	0.939616	0.52552	1.08256	2.21109	3.90574	0.166706	0.0355988	0.378409	1.03798	0.359856	1.34705	0	0.603702	0.335155	0.4695	0.661017	1.62356	1.45909	0.251704	2.60686	1.11817	0.708883	0.19584	0.956146	0.210503	2.31753	0.478302	1.11129	1.70644	5.2623	0.556637	1.50379	0	0.102538	0.0809023	0.190644	0.621993	0.887877	0.737382
TCGA-D7-A4YX	1108	0	0.0839265	0	0.156361	0.567589	0.304604	0.375148	0.339486	1.04056	0.00699777	0.249793	0.698344	2.04995	17.8766	0.402372	0.0273958	0.320335	0.286965	0.316497	0.282723	0.151565	0.237962	0.0773778	0	0.234785	0.00369658	0.385394	0.759918	1.35741	0.00533375	0.388695	0.21194	0.16796	0.392531	0.675185	0.368088	0	0.731583	2.83137	0.787653	1.44334	0.129495	0.0142039	0.887208	0.169286	0.216756	0.22708	0.862706
TCGA-BR-A4CS	45	1	0.119279	0.0651534	0.129631	1.1311	0.676146	0.193045	0.756628	1.74295	0.0783202	0.114111	0.842324	0.342759	29.583	0.205124	0	0.424227	0.311248	0.316276	0.516618	0.121168	1.30448	0	0.611681	0.688221	3.83782	0.608592	3.76417	2.36715	0.722041	0.0654187	0.707856	0.268548	1.17552	0.78759	0.784705	1.08252	0.917585	3.457	1.10471	1.0811	0	0.903368	0.07466	0.0902225	0.20794	0.283481	1.37323
TCGA-BR-4191	558	1	0.0406473	0.133216	0.201943	0.788829	0.734588	0.733033	0.896837	0	0.127094	0.362939	0.734298	2.07327	5.96459	0.177931	0.0597077	0.183353	0.512042	0.546082	0	0.357856	1.30891	0.224854	0.185286	0.554342	0.0913069	0.64292	0.941759	2.53783	0.519233	0.35669	0.718529	1.06331	0.21727	0.296156	0.334261	0.0776623	0.657308	1.19676	0.120466	0.226716	0.0376302	0.247653	0.135692	0.344352	0.421229	0.279407	0.685235
TCGA-B7-A5TI	595	0	0	0	0.719895	0.386915	0.246175	0.115898	0.241941	0.124856	0.474129	0.199817	0.144067	0.922804	7.70156	0.156737	0.0153404	0.217421	0.248078	0.443059	0.248776	0	0.437814	0.115541	0.464144	0.131469	0.0455381	0.511532	0.150183	1.42516	0.221012	0.114553	0.949413	0.201535	0.0418665	0.556408	0.51528	0.299301	0.631125	2.24844	0.417836	2.07512	0	0.148466	0.81056	0	0.29433	0.233689	0.25764
TCGA-IP-7968	77	0	0.128665	0.0562245	0.207751	0.317795	0.346624	0.368875	0.624547	5.7087	0.32506	0.22977	1.09033	0.757951	7.60055	0.193105	0	0.705391	0.171344	0.436691	0.445818	0.278833	1.62602	0.0711753	0.0879756	0.323947	0.0340027	0.525188	0.555091	1.21188	1.74661	0.677441	0.194951	0.0662128	0.687746	1.1601	0.931102	0.1475	1.62885	3.43309	1.20117	0.305	0.0238229	0.165494	0.193285	0.264717	0.428669	0.120434	2.92027
TCGA-BR-4280	201	1	0.236588	0	0.257122	0.339137	0.478026	0.123076	0.0652506	0	0.0110962	0.188615	0.534248	1.33847	4.76617	0.166444	0.0144804	0.102616	0.46834	0.146377	0.192133	0	0.359364	0.0545318	0.168509	0.0930736	0.668223	0.543211	0.567053	3.30775	0.225537	0.0432524	0.283792	0.0507297	0.553271	0.565616	0.389114	0.113009	1.51668	1.22445	0	0.989702	0.191648	0.0150153	0.0987249	0.0357911	0.578571	0.207612	0.376954
TCGA-IN-7808	105	1	1.41526	0	0.370066	0.361387	0.823577	2.34217	4.14978	0	0.204954	0.712601	1.28445	0.749162	7.94079	0.489094	0.018236	1.53784	0.784175	0.842702	0.914084	1.08456	0.927763	1.6482	0.679081	0.898632	0.00492124	5.03571	0.357061	2.79703	0.170419	4.5755	0.771223	2.39575	0.970495	1.84862	1.77637	0.853908	2.58459	6.68209	0.551893	3.66126	1.31021	0.31516	0	2.38891	1.07851	1.07851	1.37822
TCGA-D7-8572	511	0	0	0.362578	0.103056	0.995414	0.603529	0.230205	0.62244	0.881772	0.319624	0.127005	0.795788	1.5498	6.95146	0.249057	0.0975045	0.840681	0.286691	0.445885	0.50312	0.134859	0.48396	0.152997	0.302577	0.417811	0.285058	0.575757	0.424254	1.49789	1.08205	0.266973	0.486115	0.441223	0.155228	0.528974	0.382101	0.0634125	2.72338	1.71006	0.614766	1.01815	0.553062	0.303319	0.276988	0.0803339	0.993248	0.213578	0.736909
TCGA-BR-8366	29	0	0.219555	0.034265	0.116871	0.276678	0.235889	0.638155	0.415221	0.91664	0.101993	0.360075	0.525405	2.23073	9.89345	0.353054	1.18253	0.424447	0.502357	0.399201	0.294337	0.594754	0.666985	0.115671	0.393178	0.230328	0.00414447	0.800166	0.726699	1.45473	0.0717601	0.642218	0.887113	1.06261	0.377221	0.342789	0.103172	0.179782	0.440544	1.81808	1.74293	0.546697	0.754961	0.100858	1.91088	0.284695	0.173151	0.2523	0.644822
TCGA-CD-A48A	378	0	0.617552	0.337324	0.335575	1.8726	0.909827	1.51705	1.36256	0.922902	0.617896	0.836962	1.93965	0.99821	11.6663	0.748233	0.0944931	0.763379	0.541781	1.00978	0.807992	0.784165	0.515915	0.177926	0.219924	0.283435	0.0459006	4.43098	0.894255	2.32031	0.331147	0.903194	0.272914	1.50624	0.567353	1.19518	0.12696	1.03243	1.25544	7.13799	2.63096	0.99567	0	0.182903	1.06299	0.116779	0.340171	0.383858	1.1109
TCGA-VQ-A8PC	1407	1	0.540625	0.295305	0.429003	0.238449	0.418054	0.527758	0.39761	0.279288	0.21036	0.727916	0.572176	2.95604	4.95351	0.244168	0.132356	0.291806	0.351328	0.382269	0.238491	0.0813611	0.729938	0.138456	0.547639	0.157542	0.15081	0.996096	0.239957	1.9931	0.572637	0.636942	0.24271	0.798574	0.361221	2.36613	0.543376	0.229542	1.27113	3.64774	1.60225	3.07823	0.41708	0.0762473	0.100265	0.0908733	0.750493	0.53591	0.987956
TCGA-D7-6528	463	0	0.129782	0	2.31718	0.858625	0.38241	0.0150031	0.107381	0.603409	0.129854	0.0827728	0.181168	0.326323	23.0321	0.101448	0.0953196	0.303969	0.338655	0.206476	0.257634	0.30762	0.729386	0.329051	0.517645	0.0680748	0.0171489	0.480082	0.336982	1.59166	0.0804179	0.0237264	0.0655479	0.166969	0.130072	1.06379	0.213451	0.123983	1.42712	0.537345	0.240396	0.339317	0	0.280048	0.406171	0.0392669	0.405365	0.128123	0.426901
TCGA-BR-6707	605	1	0.0667905	0.0729657	0.248871	0.589173	0.539801	0.586807	0.147366	0.0887246	0.108595	0.170392	0.372942	0.191929	25.1723	0.0417673	0	0.231754	0.745216	0.236133	0.482137	0	0.162322	0.677368	0.152228	0.350338	0.123556	1.15866	0.160083	2.07313	0.140076	0.195367	0.438533	0.429641	0.401637	0.51705	0.878796	0.255225	1.09859	2.08939	0.0494867	2.3749	0.0618328	0.0791264	0	0.282914	0.219936	0.239325	1.07103
TCGA-BR-8368	131	0	0.0859082	0	0.302322	0.833596	0.18965	0.344282	0.0947734	0.266282	0.0680485	0.0730545	0.26336	0.534876	12.5882	0.483503	0.0841282	0.288153	0.463801	0.121489	0.103357	0.116358	0.243581	0.132008	0.195801	0.210288	0.105948	0.350662	0.366052	2.17103	0.606027	0.29317	0.390501	0.454375	0.267867	0.169522	0.235487	0.246209	0.489536	2.00241	0.318257	0.519095	0.159063	0.169625	0.143393	0.138626	0.235741	0.2471	0.470974
TCGA-HU-A4HD	1016	0	0.50949	0.79208	0.523286	1.33101	0.453123	0.262777	1.4484	2.03043	0.156854	0.374937	0.901091	1.87232	4.62045	0.294101	0.0287846	0.360372	0.176323	0.235551	0.424365	0.0663538	0.916759	0.162601	0.111656	0.205573	0.598133	0.849856	0.422704	2.9643	0.317568	0.573193	0.0989709	0.638669	0.0916511	0.963731	0.257832	0.149762	1.57537	5.28271	0.871139	1.01101	0.0181413	0.142607	0.27802	0	0.67564	0.289462	0.837953
TCGA-BR-8369	427	0	0.864255	0.839255	0.695752	1.49652	0.560517	1.49495	1.02407	0.5953	0.344293	0.326642	0.967261	1.90863	9.89597	0.88075	0.156731	0.588662	0.910146	0.792171	0.300384	0.498584	0.894618	0.885354	0.474211	0.5037	0.0338369	1.7312	0.537041	2.27832	0.714035	1.26401	0.177834	1.59234	0.598843	0.626781	0.894975	0.519847	1.36949	6.06697	1.73131	2.67806	0.0889005	0.140851	4.75513	0.213066	0.576626	0.945665	2.96131
TCGA-BR-4267	188	1	0.0433691	0.0236895	0.0942664	0.459082	0.219068	0.200543	0.239223	0.201641	0.0840745	0.0829804	0.313387	2.63271	2.01255	0.216967	0.169882	0.293446	0.171704	0.260659	0.04696	0.0146853	0.487477	0	0.0988464	0.386725	0	0.376178	0.779602	2.92826	0.152971	0.142715	0.0985684	0.455666	0.130398	0.365361	0.0713287	0.0414314	0.282533	1.37666	0.0481999	0.393083	0.100375	0.0183497	3.31181	0.131218	0.212117	0.0919722	0.508217
TCGA-R5-A7O7	1389	0	0	0	0.44911	0.567049	0.315687	0.37156	0.443225	6.29772	0.221094	0.102496	0.818166	4.44487	20.1556	0.301492	0.0786881	0.306695	0.679635	0.227266	0.348024	0.653004	1.1717	0.0740831	1.28198	0.421478	0.0424703	0.737969	0.513573	4.28584	0.643438	1.29271	0.892831	1.68849	0.375818	0.146363	0.264311	0.614102	0.542031	4.58374	2.50049	0.616247	0	0.829547	0.871785	0.29174	0.256814	0.387814	0.89205
TCGA-RD-A7BS	336	1	0.229196	0.125193	0	1.01089	0.540272	1.00683	1.76993	1.37009	0.458647	0.146177	0.677528	0.823272	11.5701	0.716636	1.9078	0.357875	0.2681	0.567215	0.744518	0.620869	1.87993	0.633936	1.43655	0.120221	0.151426	0.760123	0.549336	1.5741	0.109245	0.502813	0.63667	0.83546	0.153138	0.521851	0.376956	0.656866	0.90011	2.63599	1.10381	0.958779	0.318275	0.60124	1.62589	0	0.377362	0.460912	0.376956
TCGA-BR-A4J5	862	0	0.774599	0.030222	0.515404	1.68382	0.301215	1.08734	1.22076	2.05796	0.190298	0.564602	0.808698	4.41203	12.6815	0.0691991	0.0135455	0.460757	1.11517	0.410781	0.239638	0.636987	0.890833	0.637641	0.725098	1.01576	0.00731092	0.861018	0.928278	2.05294	0.395581	1.05196	0.111777	0.901638	0.609972	0.26455	0.0454991	0.317138	0.751563	4.83614	1.12734	1.29227	0.153665	0.220052	2.30878	0.267844	0.474237	0.623085	2.16121
TCGA-VQ-AA6F	1646	0	0.352408	0.0274993	0.32828	0.355276	0.35602	0.325914	0.194387	0.100316	0.138523	0.22476	0.504342	1.04885	4.56193	0.157413	0.0862765	0.113546	0.131368	0.783146	0.163537	0.170471	0.183527	0.185663	0.229487	0.0264071	0.0332614	0.744919	0.422325	3.93804	0.331148	0.202483	0.228841	0.561333	0.185006	0.618985	0.496801	0.0961891	1.08393	2.70975	2.20076	1.03545	0.582588	0.0937236	5.75615	0.121857	0.319368	0.432577	0.693451
TCGA-HF-7133	1918	0	0	0.0406953	0.161937	0.1643	0.46414	0.0689011	0.698619	0.593814	0.489193	0.0950327	0.220237	1.17749	7.4752	0.116475	1.95164	0.155107	0.160889	0.184378	0.0806708	0.0504548	0.497925	0.0686889	0.0849023	0.0390789	0.0147667	0.209072	0.148806	1.58818	0.291191	0.0544813	0.150513	0.175724	0.049779	0.254449	0.122533	0.0711734	0.808922	1.30242	0.110401	1.76607	0.0344861	0.126089	4.53896	0.15779	0.440151	0.157996	0.551398
TCGA-D7-8575	554	1	0.334562	0.219297	0.332433	1.97733	0.668471	1.08293	0.996534	1.42218	0.108793	0.0426756	1.42856	0.360524	2.39174	1.04609	1.85111	0.777791	0.192665	0.638723	0.241508	0.113287	2.03272	0.678604	0.343138	0.45627	0.265247	1.8948	0.641501	1.83222	2.46855	0.733965	0.337949	0.918239	0.312955	0.731285	0.99045	0.255691	0.881091	3.90937	1.01633	4.2453	0.371674	0.0905952	0.753883	0.182205	0.187935	0.748645	0.797862
TCGA-BR-8077	21	0	1.1256	0	0.385667	1.57497	0.152489	0.430748	0.556647	0.567162	0.470878	0	1.46609	1.17112	14.0928	0.315537	0.076019	0.0942747	0.3702	0.192112	0.0280182	0.0525712	0.235823	0	0.353855	0.570053	0.123089	0.514899	0.465143	6.16916	1.39863	0.397366	0.568496	1.21509	0.103734	0.512569	0.255346	0.444954	0.272583	4.17828	0.57516	1.62367	0.107798	0.0919649	0	0.187896	0.744309	0.354791	0.71816
TCGA-CD-8531	383	0	0.589763	0	0.215445	0	0.428359	0.112293	0.114816	0	0.0433891	0.309764	0.489976	0.373841	11.5955	0.108473	0	0.276865	0.274699	0.466074	0.275472	0.563862	0.10539	0.223895	0.118604	0.0727882	0.00458407	0.354016	0.194016	0.971609	0.489459	0.583492	0.157694	0.58022	0.602669	0.0473936	0.0570575	0.0662838	0.875167	2.10668	0.0771123	0.241874	0.0321169	0.0821989	0.028953	7.53643	0.56111	0.0355169	0.570575
TCGA-IN-7806	1106	0	0.402373	0.0338135	0.595876	1.01022	0.774778	0.243311	0.273167	1.35684	0.220655	0.473774	0.782807	0.533659	5.14358	0.406469	0.060621	0.311456	0.852223	0.0875424	1.11715	0	1.50445	0.285367	0.176363	0.389646	0.114516	1.23181	0.247284	1.60121	0.188839	0.0679024	0.0156326	0.504393	0.248167	3.32635	0.967216	0.236551	1.15835	3.38891	0.252262	4.40227	0.0573087	0.110006	0.0258315	0.262214	0.449656	0.312351	1.78171
TCGA-BR-8485	280	0	0.344562	0.0537742	0.519669	0.781575	1.08848	0.113807	0.488725	1.70009	0.0923449	0	0.582036	1.34375	18.181	0	0	0.409914	0.318895	0.13922	0.390858	0.0333352	0.657952	0	0.560944	0.103277	1.26181	0.40184	0.432586	2.70448	0.366007	0.467941	0.273468	0.379964	0.624885	1.86045	0.323827	0.141072	2.10596	2.03802	0.620001	2.53958	0.091139	0.191605	0	0.119144	1.03927	0.212373	1.33579
TCGA-BR-4361	0	0	0.182686	0	0.317666	1.25698	0.447042	0.287218	0.403076	0	0.0319878	0.139817	0.696051	1.39116	6.46127	0.205636	0	0.380337	1.17039	0.387524	0.448374	0.0247439	0.244191	0.202117	0.124913	0.306639	0.217255	1.21175	0.291907	4.19744	0.508526	0.18703	0.276803	0.329044	1.26945	0.598973	2.10323	0.628284	1.25596	2.79023	0.270713	0.280213	0.101475	0.166958	0.396408	0.0663283	0.700653	0.400778	1.33705
TCGA-IN-A7NU	356	0	0.765723	0.104565	0.0594415	0.33773	0.483482	0.398338	0.211185	2.92442	0.0359133	0.488366	0.691643	2.06286	13.4451	0.119711	6.37379	0.132848	0.947371	0.609111	0.414561	0.972312	5.17575	0.176494	0.763536	0.200823	0.0379425	1.22091	0.22941	1.77574	0.16424	0.279975	1.06353	2.17549	0.95929	0.566623	0.314844	0.822948	0.610281	5.37202	1.06377	0.0667332	0	1.50652	0	0	0.370804	0.986913	0.944532
TCGA-HU-A4H5	724	0	0.269393	0.428073	0.167299	3.34853	0.934672	0.215166	1.40491	3.87142	1.0261	0.156195	0.820487	1.03804	11.0115	0.505394	0	0.535361	0.370211	0.536819	0.901613	0.215611	0.520791	0	0.139545	0.359687	0	0.549807	1.19353	2.15816	5.46772	1.46854	0.0989529	0.798192	0.179996	0.847572	0.72502	0.374337	1.25146	2.23077	1.12502	3.15883	1.315	0.19895	0.0408778	0.074098	1.04364	0.170136	0.855927
TCGA-RD-A7BW	156	1	0.252359	0.137846	0.391802	0.111306	0.361173	0.408426	0.765602	0.335234	0.165703	0.321901	0.746	1.58633	5.30147	0.276171	3.15091	0.481607	1.78252	0.446099	0.500965	0.512711	2.45324	0.0581669	0.575173	0.463296	0.100038	0.933512	0.151213	1.41805	0.0842	0.461356	1.01965	0.946948	0.463691	0.373483	0.830103	0.361625	0.81618	2.26386	0.514191	1.6275	0.116814	0.256259	0.105306	0.534477	0.256632	0.382926	0.492874
TCGA-D7-8579	636	0	0.200578	0.0313034	0.373692	0.657186	0.453515	0.463747	0.347721	1.21805	0.240112	0.182751	0.790576	2.18202	3.41408	1.07513	0	0.268449	0.417683	0.44574	0.455056	0.0582157	0.522287	0.475528	0.228578	0.33066	0.113587	0.672524	0.618102	1.26254	0.284083	1.23628	0.159193	0.516102	0.344616	0.587176	0.518397	0.21899	0.871128	3.53279	0.42461	1.21864	0.37138	0.320066	0.0717417	0.329445	0.310819	0.287068	0.553743
TCGA-BR-8486	0	0	0.220626	0.0903841	0.753576	0.535202	0.560314	0.204039	0.638907	0.14654	0.210401	0.316601	0.706543	1.90197	18.2453	0.275936	0	0.354063	0.337482	0.175502	0.378247	0.0186766	0.502677	0.686511	0.879983	0.173588	0.368053	0.816127	1.34402	1.99736	0.325997	0.504178	0.236788	0.224709	0.350104	1.53213	0.635006	0.158076	0.958194	1.75082	0.592568	1.2498	0.153187	0.112018	0.0920641	0.150194	0.339213	0.0947855	1.61019
TCGA-VQ-AA68	1328	0	0.129221	0.0564673	0.288897	0.227977	0.208872	0.19121	0.370645	0.343315	0.0484848	0.131864	0.348036	0.204231	3.66272	0.484848	0.0632717	0.233157	0.20464	0.237563	0.27984	0.157521	0.800819	0.214448	0.176711	0	0	0.18461	0.309716	1.25399	0.024637	0.283486	0.130529	0.277078	0.224483	1.17688	0.255034	0.0493789	0.613755	3.42414	0.478714	0.162168	0.0957033	0.12247	0.539221	0.0938331	0.217763	0.644458	1.19016
TCGA-BR-8677	813	0	0.0586611	0.192254	0.291439	0.465716	0.375328	0.515384	0.582431	0	0.0513571	0.448958	0.847775	3.66637	10.5944	0.293469	0.0287228	0.671701	0.633399	0.456263	0.338763	0.317814	1.10488	0.757174	1.27015	0.430775	0	1.64618	0.421796	2.45913	0.402632	0.857943	0.740687	0.981103	0.979868	0.961661	0.289438	0.672481	1.44731	5.72114	1.69507	0.981572	0.271534	0.377262	0.587483	0.390468	0.528367	0.540504	0.602995
TCGA-HU-A4HB	477	1	0.682876	0.119362	0.356229	1.06019	0.616289	0.492599	0.843746	0	0.194728	0.592318	1.37269	1.354	13.1038	0.409954	0	0.511809	0.462068	0.560109	1.34081	0.776934	0.481285	0.604409	0.404665	0.54445	0.230996	0.696844	0.45828	1.36922	0.677019	0.539317	0.344895	0.69112	0.52927	0.684123	0.808646	0.443608	1.21913	3.84521	1.2143	1.6378	0.960927	0.143309	1.50456	1.17355	0.407404	0.543311	1.41513
TCGA-BR-7707	1090	0	0.0906419	0	0.140727	0.0799572	0.457855	0.0419137	0.0999956	0.782658	0.0170048	0.28905	0.104202	0.45582	28.8753	0.0566827	0	0.0943544	0.587229	0.0961375	0.0981468	0.12277	0.41304	0.0417846	0.20659	0	0.0658741	0.23124	0.362084	1.60885	0.190098	0.132567	0.434908	0.0971781	0	0.0619141	0	0	0.577933	1.08417	0.100738	0.853146	0.0839138	0.0767022	4.04713	0.0274247	0.320424	0.00331419	0.242251
TCGA-VQ-A8P8	942	0	0.401514	0	0.324155	0.318766	0.36056	0.297063	0.265769	0.106675	0.32139	0.204864	0.764903	1.12495	9.94561	0.0753258	0.0393195	0.13932	0.325154	0.340686	0.289839	0.190341	0.561087	0.592295	0.320294	0.126364	0.11672	0.22535	0.19247	2.11293	0.566484	0.264254	0.162232	0.585436	0.348756	0.347395	0.264146	0.383574	0.886744	2.14267	0.68423	0.643857	0.185856	0.346561	0.703695	0.170075	0.330539	0.355275	0.841966
TCGA-BR-8384	113	0	0.145264	0	0.240567	0.0427137	0.26633	0.223906	1.01495	0	0.236186	0.185295	0.652079	2.05238	2.61138	0.242242	0	0.268825	1.46394	0.273906	0.174769	0.0327923	0.147099	0.446432	0.772532	0.253987	0	0.420002	0.270799	2.18535	0.129247	0.46032	0.0733676	0.373775	0.226471	0.551249	0.876021	0.092516	0.885937	2.71766	0.466397	1.62047	0	0.221264	0	0.351611	0.225104	0.534679	0.756564
TCGA-VQ-A92D	2032	0	0.0769056	0.0280054	0.318401	0.814082	0.503572	0.165956	1.35747	0.0340539	0.259701	0.294295	1.14513	1.06815	7.18584	0.240464	0.012552	0.133426	0.290639	0.217516	0.277577	0.104165	0.716468	0.307254	3.85621	0.161358	0.623272	0.536271	0.942117	1.44049	0.0488756	0.29994	0.155368	0.230864	0.171283	0.957239	0.463781	0.563266	0.51167	1.81616	1.5195	2.14476	0	0.099787	0.855778	0	0.337659	0.0749851	0.938103
TCGA-HU-A4H2	394	0	0.361661	0.444487	1.06685	0.737755	0.669842	0.219497	0.797965	0.120108	1.72168	0.259495	0.720164	3.62121	45.8411	0.636087	0.0332032	0.329415	0.976268	0.319657	1.12587	0	0.961351	0.229241	0.180314	0.142277	0.0746698	2.64108	0.902947	1.09677	0.861921	0.33059	0.102747	0.804563	0.453086	0.576421	0.371763	0.647816	0.994234	6.19762	1.22258	3.1519	0.20926	0.202753	0.20751	0.205171	0.192649	0.676057	1.4034
TCGA-BR-8361	946	0	0.179426	0.130677	2.37713	0.158276	0.480017	0.165937	0.230932	0.436975	0.029921	0.22887	0.245557	0.386699	10.7829	0.224408	0	0.539573	0.279842	0.190305	1.18728	0.020252	0.45423	0.220568	0	0.219601	0.0750777	0.732385	0.334482	2.01646	0.923644	0.0656045	0.347382	0.423202	0.519499	0.204265	0.688567	0.171409	1.91223	1.7059	0.221569	0.667183	0.0276847	0.0809773	0.0249573	0.0361915	0.509741	0.310528	0.663975
TCGA-VQ-A91Z	1690	0	0.62737	0.591914	1.57615	1.10683	0.944298	0.0659322	1.06963	2.53808	0.228262	0.436501	0.655657	0.368756	6.61662	0.231828	0	0.277058	0.256594	0.967865	0.473461	0.289684	0.866309	0.184042	0.12999	0.179496	0.0226087	0.916653	0.22783	4.8225	2.02255	0.104267	0.0864165	0.33019	0.0190536	2.22058	0.938025	0.326912	3.14897	3.30596	1.11983	2.76361	0	0.130309	0.190395	0.0172561	1.17656	0.2419	1.64154
TCGA-D7-6527	312	1	0.101892	0.222626	0.16874	0.269644	0.346934	0.0471159	0.0749379	0.315826	0.365317	0.0433235	0.0111557	0.243998	9.6909	0.0637181	0	0.106065	0.244487	0.21614	0.122587	0	0.330173	0	0.0387052	0.106892	0	0.138635	0.10854	1.48439	0.0647553	0.149021	0.137232	0.0145653	0.0226932	0.603189	0.223441	0.0324465	0.323263	0.906242	0.0754944	0.663037	0.062886	0.0862224	0.396837	0.0411047	0.157893	0.158956	0.181546
TCGA-RD-A8MW	1153	1	0.177534	0	0.0918771	1.20065	0.362028	0.205233	0.391708	2.31905	0.292353	0.339684	0.495652	1.93436	16.9593	0.296054	0.0434638	0.338809	0.473909	0.502126	0.448543	0	0.485394	0.10912	0.0337193	0.310407	0.0234587	0.301941	1.86752	1.20873	0.417461	0.887137	0.866765	0.26647	0.25701	0.525488	0.486646	2.26135	0.795649	2.55908	1.05231	0.309443	0.356104	0.350539	0.345717	0.107429	0.286571	0.367837	0.717802
TCGA-D7-A6EX	344	0	0.358527	1.08799	0.0989571	0.351405	0.652857	0.423676	1.27447	0.846698	0.0348762	0.203256	0.732731	0.829933	4.84634	0.0249116	0	0.234985	0.939131	0.225342	0.80518	0	0.774517	0.661103	0.680958	0.543281	0.00526383	1.56507	0.286439	15.3424	0.212663	0.26218	0.0402396	0.973763	0.0532336	0.616776	0.196555	0.532789	1.32152	2.19916	0.796923	1.99973	0	0.0809039	0.0664925	0	0.567152	0.830236	0.39311
TCGA-VQ-A927	200	1	0.39984	0.0728014	0.186233	0.88177	0.302954	1.14016	0.330826	0.354099	0.145856	0.595028	1.09442	3.32726	4.97297	0.229203	0	0.173424	0.395754	0.306282	0.505104	0.0451303	0.890758	0.245761	0.531598	0.279639	0.56796	0.782036	0.665511	2.28244	0.0190582	0.730978	0.185115	0.900214	0.400733	1.16833	1.15082	0.25465	0.911374	4.41463	1.85157	2.06755	0.401008	0.118422	0.583968	0.120976	0.306572	0.952709	1.38373
TCGA-BR-4257	294	1	0.0336789	0.0367927	0.0627461	0.178253	0.181462	0.0622938	0.148617	0.178956	0.0379098	0.0429597	0.132745	0.822627	5.51228	0.021061	0.0164905	0.163605	0.581841	0.0238139	0.194493	0.0684245	0.593414	0	0.191901	0.0706627	0	0.137471	0.322886	1.32173	0.0449481	0.123142	0.357208	0.086658	0.0675081	0.245384	0.110783	0.16087	0.398352	0.960607	0.224581	0.234811	0.031179	0.182397	0.0281075	0.0815192	0.241375	0.334946	0.166174
TCGA-CG-4475	699	0	0	0.0659229	0.318536	0.266152	0.396254	0	0.266283	1.20241	0.0754716	0.0384862	0.554967	1.75571	3.53815	0.264151	0.413653	0.376891	0.472386	0.0640023	0.2178	0.0204331	0.861591	0.0834527	0.446987	0.0949567	0.0279076	0.461835	2.14537	3.11633	0.172575	0.0220638	0.457159	0.414048	0.141116	1.60752	1.29021	0.518827	0.499061	2.41517	0.13413	0.967653	0	0.357444	0.302167	0.0730304	0.254228	0.110319	0.707131
TCGA-CD-5801	401	1	0	0	0.380095	0.0490818	0.61832	0.154373	0.0613824	1.99565	0.0278358	0.141947	0.292408	1.39903	22.7147	0.173974	0.0544878	0.115839	0.771007	0.118028	0.8033	0	0.270448	0.051299	0	0.350224	0	0.42584	0.133359	1.03226	0.350075	0.162753	0.786855	0.40564	0.334589	0.329386	0.183023	0	0.904907	2.5085	0.206127	0.27155	0.257553	0.0847507	0.0464361	0.303024	0.156276	0.097652	0.32029
TCGA-VQ-A8PP	712	1	0.53181	0.0322766	0.0550444	0.182436	0.288529	0.0546476	0.195563	0.313981	0.0295614	0.489926	0.766635	0.636754	5.05801	0.240187	0.130198	0.225537	0.404085	0.208909	0.127965	0.0800344	0.251312	0.163438	0.202016	0.340941	0.0195199	0.437165	0.377671	1.87101	0.140825	0.108027	0.283519	0.316755	0.177666	0.4978	1.02044	0.1129	1.06748	3.58826	4.09354	0.453176	0.027352	0.130007	0.221917	0.0536349	0.53223	0.680569	1.27555
TCGA-RD-A7C1	507	1	0.554248	0.484393	0.481881	0.195566	0.7839	0.717611	0.611443	1.32527	0.235686	0.424188	1.05587	1.83159	11.8172	0.623876	0.651316	0.269243	0.25933	1.09732	0.800184	0.45042	1.27964	0.3066	0.505294	0.69773	0.263651	0.73526	1.1513	2.72883	0.803106	0.729549	1.23169	0.665521	1.2591	0.858128	0.546939	0.95307	0.768236	6.5274	0.410655	1.70027	1.02621	0.525292	2.59033	0.134155	0.815925	0.940307	0.77483
TCGA-HU-8604	694	0	0.285058	0.0519024	0.118019	1.00582	0.399973	0.263628	0.0524124	0	0.0237681	0.606019	0.312098	0.375441	11.1128	0.237681	0	0.280249	0.205196	0.201561	0.137182	0.225223	0.173195	0.0876052	0.216567	0.199363	0.081611	0.921149	1.82194	1.9747	1.22285	0.208455	0.191963	0.366737	0.571389	0.367791	0.546971	0.363096	1.35657	3.4096	0.528016	0.529984	0.967631	0.160813	0	0	0.607379	0.0312682	0.62511
TCGA-BR-6456	526	1	0.0598976	0.0327178	0.353379	0.052837	0.265578	0.0553945	0.099118	0	0.0786594	0.0764035	0.167227	0.710002	3.85005	0.0374569	0.0293283	0.218228	0.404219	0.0423528	0.064857	0.0405641	0.181962	0.13806	0.170647	0.125673	0	0.336175	0.16749	0.486165	0.531029	0.065702	0.30252	0.0128434	0.180094	0.354587	0.295539	0.0572213	1.25919	0.41333	0.0887592	1.04402	0.0831774	0.025343	0.0499889	0.0362453	0.30746	0.0832226	0.62802
TCGA-BR-A4CR	0	0	0.199506	0.13622	0.836312	0.351978	0.335919	0.911005	0.77033	0	1.87453	0.0954315	1.90034	0.465807	4.83235	0.265117	0	0.32017	0.534059	0.193969	0.270031	0.0337777	0.287887	0.114962	0.426293	0.0261619	8.3403	1.31059	0.59772	13.1725	1.61659	0.200603	0.0503815	0.887656	0.183289	0.465608	1.72266	0.23824	3.22392	3.6483	0.277161	3.65129	0	0.147722	0.0208128	0.0301814	3.90553	0.010942	0.994631
TCGA-BR-7901	105	1	0.166497	1.0004	0.241263	0.391655	0.115251	0.333623	0.459196	1.1796	0.197825	0.0707928	0.501298	0.578122	4.94205	0.121472	0	0.337004	0.674163	0.117728	0.220345	0.187926	0.47208	0.153505	0.60084	0.174666	0.0513341	0.523867	0.642929	1.6286	0.460288	0.284093	0.588639	0.52361	0.259574	0.834005	0.456393	0.159058	0.497458	1.37872	0.76073	1.33495	0	0.272391	1.64429	0.134334	0.370883	0.432228	0.273836
TCGA-BR-4371	0	0	0	0.254167	0.722425	1.36821	0.635481	0.268956	0.427775	2.16343	0.271584	0.148385	0.738702	2.22854	4.06082	0.193988	0	0.148002	0.474513	0.246762	0.475848	0.0787803	0.706784	0.107251	0.220945	0.0813572	2.38766	1.52341	0.774486	3.92894	1.02023	0.226846	0.195843	0.681785	0.0777252	1.23604	0.70152	0.518609	1.83457	2.10495	0.287301	1.67616	0	0.124688	0.0647228	0.117321	0.548301	0.258038	0.510196
TCGA-MX-A663	300	1	0.374899	0.750863	0.562652	0.633855	0.431345	0.0577857	0.792708	0.0415015	0.496237	0.278956	0.595168	2.69328	6.85701	0.156295	0.0305943	0.26017	0.494757	0.353448	0.428492	0.0423152	0.379634	0.0864116	0.676453	0.294971	0.573814	0.557912	0.623999	1.01988	1.19725	0.205615	0.142011	0.294751	0.0417485	0.782466	0.359679	0.358149	1.84474	1.52348	0.925907	1.9168	0	0.222071	0.208587	0.0378099	0.462944	0.32213	0.680821
TCGA-VQ-A8PF	76	1	0.361754	0	0.187215	0.452074	0.477131	0.627295	0.299314	0.0800925	0.0678667	0.307628	0.574299	3.98489	8.20456	0.622112	0.0147608	0.376571	0.374332	0.468951	0.348184	0.224573	0.439588	0.583672	0.206126	0.126501	0.0278839	0.999792	0.385356	1.6402	0.0689714	0.507035	0.563351	0.517121	0.342419	1.01586	0.297487	0.345591	1.29813	3.55033	0.915778	0.65156	0.139543	0.229591	0.0503184	0.419568	0.391237	0.727486	1.02881
TCGA-BR-7715	1023	0	0.0402084	0.96637	0.77408	0.354687	0.25275	0.0557782	0.221788	3.41842	0.281615	0.307731	0.250927	0.866571	9.25371	0.0754327	0.0196876	0.195324	0.296672	0.0852924	0.17415	0	0.171008	0	1.42046	0.126544	0.010626	0.164123	0.128495	3.00534	2.64479	0	0.101539	0.103459	0	0.512677	0.330651	0.307295	0.780252	1.03586	0.238331	1.23347	0	0.122489	0	0	0.447834	0.0940902	0.347184
TCGA-BR-4367	0	0	0.231494	0.210748	0.0239605	0.272274	0.147249	0.285453	0.383074	0.35877	0.130288	0	0.0506904	0.415763	6.9439	0	0	0	0.569348	0.163686	0	0.156773	0.351626	0	0.219841	0	0	0.216543	0.123299	1.17692	0	0.225713	0.389729	0.082729	0	0.122986	0.190368	0	0.509828	0.496984	0.0571731	0.537996	0.107155	0.222012	0.547396	0.0700409	0.153206	0.183392	0.396599
TCGA-D7-A74A	607	0	0.0984409	0.215085	0.264914	1.76568	0.482516	0.288294	0.217199	1.83077	0.0902878	0.334848	0.226335	0.447893	14.0131	0.0410399	0	0.216332	0.318877	0.0928083	0.071061	0.133333	0.398737	0	0	0.0688473	0.351206	0.887348	0.0524317	1.87898	1.00725	0.0719869	0.364604	0.858388	0.197321	0.493103	0.107936	0.219433	0.548823	2.17377	0.510561	1.83023	0	0.0166604	0.657249	0	0.438567	0.05519	0.229365
TCGA-BR-4253	124	1	0.13864	0	0.172197	0.275169	0.435745	0.400678	0.305893	0.0460424	0.0390142	0.176844	0.409834	1.24499	9.75905	0.173396	0	0.180398	0.349295	0.196061	0.100079	0.117363	0.210586	0.159777	0.0394983	0.145442	0	0.601271	0.969183	1.87341	0.0726902	0.202766	0.525162	0.222956	0.625272	0.678681	0.513043	0.49667	1.41563	3.25278	0.102722	0.459137	0.192523	0.199442	0.0867787	0.566284	0.375966	0.0861757	0.755314
TCGA-BR-8381	224	0	0.0538754	0	0.568784	2.09109	0.393089	0.672638	0.297175	0.214705	0.141502	0.412331	0.548568	0.735378	11.6896	0.168455	0	0.261716	0.639898	0.457135	0.50558	0.328372	0.55647	0.29803	0.675357	0.226075	0.0569513	0.659729	0.215214	2.29695	0.123261	0.590962	0.408156	0.739333	0.179986	0.441604	0.53165	0.257341	0.577495	2.37935	0.319341	1.57761	1.94518	0.237068	0.179852	0.326012	0.422648	0.445192	0.443041
TCGA-FP-7998	678	0	0.128633	0.0351316	0.239653	0.482248	0.407904	0.550202	0.319292	0	0.0723965	0.0820402	0.760507	1.03961	9.63949	0.341872	0	0.490973	0.445615	0.318342	0.394637	0.108892	0.29308	0.148245	0.183237	0.607251	0.00849857	0.853218	0.539538	1.14159	0.0919686	0.705492	0.893306	0.537845	0.945415	0.688272	0.846246	0.276493	0.909314	3.16594	0.690979	1.74883	0.803825	0.195932	0.0268384	0.681088	0.28031	0.369208	1.03136
TCGA-VQ-A8DZ	396	1	0.757519	0.354667	0.823265	3.50818	0.546631	0.175142	0.507383	1.50944	0.487248	0.345095	0.630916	1.22445	15.5574	0.050755	0.119222	0.244074	0.136323	0.248686	0.605415	1.15427	1.315	0.0249432	0.184985	0.368962	0.965211	0.151842	0.583592	2.25863	1.96008	0.237408	0.136641	0.777338	0.126535	0.505113	0.578446	0.206763	1.10499	3.18619	0.922077	1.52785	0	0.17857	0.654783	0.0163711	0.694359	0.205753	0.545074
TCGA-HU-A4GD	692	0	0.906052	1.36101	1.79354	2.19793	0.540304	2.22576	2.31146	1.35405	0.623258	2.38369	1.22759	2.48158	14.7017	2.44345	0.859551	0.432283	1.04965	2.84292	0.654047	1.49565	0.756933	0.365467	0.451732	0.653474	0.740783	3.55387	0.995327	6.06104	0.410272	3.934	1.02963	4.29839	0.983747	1.16042	1.02449	0.973765	2.53267	8.70114	2.51743	2.92163	0.2097	0.268349	0.567124	0.44547	1.36015	1.5032	1.09435
TCGA-VQ-A8DV	403	1	1.19492	0.0543915	0.587473	1.31758	0.729329	0.437429	0.521798	0.264555	0.0684969	0.412804	0.981196	1.28764	38.403	0.0934049	0	0.155482	0.439034	0.211228	0.431285	0	0.166376	0	0.453907	0.966275	0.0197365	1.23206	1.17343	6.03059	1.04418	0.273065	0.201169	1.06757	0.0831656	0.14737	0.0409431	0.927491	3.60927	3.75636	0.51645	2.36046	0	0.0168526	0	0.0451919	1.62984	0.302192	0.583439
TCGA-CG-4306	1	1	0.293446	0.0712393	0.161988	0.460186	0.42821	0.0603076	0.0359697	0.173251	0.0652464	0.20795	0.449792	0.819822	5.17296	0.183506	0.0478942	0.22627	0.504614	0.115273	0.258901	0	0.851835	0.180366	0.743131	0.205229	0.0215416	0.58226	0.911723	1.61112	0.466232	0.0476862	0.47756	0.349562	0.130711	0.386036	1.01888	0.498372	0.783354	1.91996	0.144947	0.318254	0.12074	0.193135	0.734705	0.0986501	0.284204	0.577003	0.496033
TCGA-VQ-A8PH	389	1	0.340687	0.111656	1.56565	1.11195	1.04783	0.236305	0.939608	0.362055	0.0553924	0.69531	0.861635	1.98247	21.2147	0.127829	0	0.189141	0.147144	0.337253	0.516452	0.115361	0.372588	0.125641	0.116473	0.214441	0.97237	0.990817	0.435497	4.41219	4.31949	0.573008	0.137654	0.496745	0.250394	1.8772	0.784452	0.716021	2.62555	3.91824	1.00969	4.06173	0.0315398	0.0749562	0.597088	0	1.65639	0.705049	0.994574
TCGA-R5-A7ZR	185	1	0.178115	0.145937	0.387148	1.33552	0.389872	0.514764	0.491239	5.97437	0.0891072	0.0567995	0.336393	1.66345	14.1015	0.0835381	0.0654093	0.108156	0.176295	0.251886	0.0642876	0	0.324657	0.0410543	0.253724	0.140141	0.358917	0.522556	0.533633	0.92143	0.39053	1.10713	0.292368	0.171863	0.119009	0.689429	0.073236	0.170157	1.2015	3.44149	0.230947	0.341503	0.45346	0	2.19259	0.080836	0.448516	0.280038	0.640815
TCGA-HU-8238	46	0	0.352529	0.288842	0.109464	0.388717	0.237428	0.387156	0.145841	0.526838	0.358237	0.281047	0.521057	0.886399	12.9602	0.275567	0.151036	0.0305807	0.166533	0.43622	0.0636196	0	0.829982	0.325022	0.100435	0.0924565	0.0582275	0.472159	0.774529	1.45425	0.58811	0.22557	0.200305	1.07716	0.677189	0.200666	0.652276	0	0.513068	2.71648	0.489745	1.50543	0.0815905	0.193904	1.17684	0	0.230463	0.196568	0.452969
TCGA-VQ-AA6A	1184	0	0.768798	0.622132	0.831102	0.627938	0.629653	0.618833	0.596834	1.17257	0.395297	0.181603	0.215107	1.77965	4.57111	0.0356123	0.599506	0.444604	0.676391	0.120801	0.164435	0.0385666	1.22831	0.131261	0.129795	0.119484	0.0300996	1.55452	0.113744	1.41715	0.548309	0.353977	0.100668	0.366327	0	1.11511	0.374647	0.380825	0.868284	1.51951	0.675106	1.3301	0.0263605	0.0915611	1.02184	0.0516907	0.32817	0.714201	0.854663
TCGA-BR-8081	981	0	0.059636	0	0.351836	0.526062	0.301237	0.110305	0.0986852	0.0792206	0.0484813	0.15214	0.421139	0.642638	13.5192	0.2797	0.0292002	0.2897	0.327329	0.0421678	0.365918	0.141354	0.181168	0.274913	0.373785	0.344091	0.137902	0.638986	0.905258	1.42021	0.380898	0.436101	0.346379	0.409193	0.438307	0.257989	0.294248	0.227886	0.677818	2.41428	0.684879	1.45525	0.717723	0.131208	0.721673	0.288696	0.537149	0.141733	0.429112
TCGA-VQ-AA6G	792	1	0.153176	0	0.110981	0.878282	0.272239	0.247906	0.197147	1.39045	0.0862098	0.195387	0.503118	0.696933	6.13159	0.143683	0.0250005	0.150592	0.183771	0.270773	0.276432	0.0172891	0.775555	0.0470748	0.116373	0.0535641	0.101201	0.15631	1.6725	1.84442	0.0681435	0.597405	0.103151	0.492667	0.204691	0.941663	0.797771	0.341442	0.422273	3.07708	1.58889	0.836564	0.0709033	0.0648099	0.788327	0	0.16566	0.0914776	1.37511
TCGA-BR-8686	635	1	0.188286	0.205695	0.389767	0.498274	0.612919	0.0580436	1.10782	0.25012	0.0313985	0	1.36057	1.44283	7.20248	0.392482	0.0921925	0.522662	0.99393	0.621295	0.906115	0.552553	0.190664	0.231459	0.357617	0.395049	0	1.2489	0.802283	1.67939	0.0478644	1.42278	0.126795	1.4265	0.293544	1.51476	0.516121	1.07924	1.3513	5.25491	1.81358	1.05019	0.232414	0.21244	0	0.151915	0.455892	0.734337	0.464508
TCGA-VQ-A94O	640	1	0.567967	0.62048	1.01667	0.972561	0.787554	0.417124	0.368576	5.99153	0.204749	0.383549	0.790105	1.22408	10.4337	0.438749	0.0163588	0.185484	0.44492	0.330731	0.723522	0.022626	0.426281	0.154015	0.266516	0.245344	0.816713	1.10803	0.667305	2.49719	0.433151	0.122158	0.303733	0.186259	0.133938	2.3886	1.64846	0.223419	1.75665	3.07398	0.544592	3.98319	0.0618599	0.13005	0.027883	0	3.50434	0.47886	1.0715
TCGA-FP-8211	413	0	0.48225	0.856111	0.393079	0.744456	0.466893	1.28223	0.266008	4.20408	0.0678542	0.461357	0.722692	0.822815	17.6347	0.0188484	1.1954	0.251001	0.504442	0.447553	0.108787	0	0.476132	0.0833664	0.652613	0.347814	0	0.292193	0.0963213	1.06996	0.0172397	0.22041	0.121783	0.762613	0.261802	0.178429	0	0.201557	0.821625	3.88246	1.07193	1.34491	0.0837102	0.163234	6.16286	0.127671	0.105089	0.443023	1.10298
TCGA-BR-7197	280	0	0.499633	0.350889	1.10816	1.54258	0.809209	0.561085	1.10238	0.142224	0.138368	0.0910451	0.515767	0.794787	21.686	0.111587	0	0.284815	0.237629	0.252346	0.592525	0.0483377	0.542082	0.559357	0.935407	1.42269	0.0613041	0.619107	0.171074	4.71105	3.11633	0.208781	0.0720987	1.42333	0.333832	0.926333	0.469566	0.375028	0.488072	1.90448	0.766822	1.69197	0.0330391	0.0785191	0	0.0215956	0.470072	0.247927	0.792393
TCGA-FP-7735	106	1	0.232494	0.444483	0.685826	0.230724	0.260975	0.107508	0.288547	1.85308	0.36711	0.111211	0.114546	0.438438	32.1298	0.072695	0	0.0806723	0.444547	0.123295	0.251744	0.373946	0.512062	0.160765	0.49678	0.152439	0.483856	0.637609	0.162529	1.65896	0.986275	0.0850081	0.322916	0.610687	0.135925	0.423489	0.286786	0.194343	0.902321	2.37979	0.0861304	1.49939	0.0807139	0.172147	0.5821	0.175859	0.278651	0.376161	0.39433
TCGA-D7-A6EY	348	1	0.0399856	0.0873652	0.0496641	0.141089	0.197489	0.369795	0.22056	0.318702	0.0500099	0.45904	0.380873	0.574514	8.80125	0.400079	0.0978929	0.291364	0.295028	0.0565466	0.259778	0.0812378	0.510182	0.442387	0	0.125843	0.0158507	0.571249	0.447242	2.80324	0.160095	0.350884	0.201952	0.548724	0.694631	0.491629	0.723403	0.152796	0.698337	2.86963	0.799911	1.95147	0.444212	0.189483	1.43495	0.31455	0.437608	0.230998	0.460348
TCGA-HU-A4GH	358	0	0.495516	0.344483	0.587479	0.993422	0.429804	1.3852	0.77028	0.329122	0.2817	0.201111	0.466073	0.776681	24.4069	0.126765	0.0110284	0.164122	1.24437	0.605189	0.422731	1.08299	0.821085	0.0622979	0.872698	0.259914	0.00297617	0.356255	1.06169	2.75226	0.0515314	0.576476	0.0796302	1.45852	0.135442	0.594884	1.00019	0.365791	0.256	4.22758	1.48525	2.74811	0.0834065	6.16769	2.40607	0.149924	0.290128	1.04754	0.768665
TCGA-CG-4437	245	0	0.0439715	0.288222	0.273073	0.0775764	0.207304	0.264327	0.388072	0.408883	0.0494955	0.280443	0.274412	0.537015	6.42481	0.137487	0	0.42721	0.245306	0.0621833	0.253932	0	0.320593	0.0405404	0.350767	0.138387	0.0116205	0.0673063	0.210781	0.415729	0.0586846	0	0.732874	0.150855	0.235038	0.460541	0.144639	0.0420068	0.641989	1.25418	0.162898	0.521171	0.85486	0.0669765	0.293579	0.106432	0.208675	0.0964651	0.271198
TCGA-D7-6815	486	0	0.167734	0.73297	0.541668	0.295924	0.308782	0.077562	0.148035	2.18362	0.130067	0.128374	0.220374	0.602502	9.23527	0.356634	0.0164259	0.197885	0.217335	0.166044	0.169514	0.113594	0.3465	0.309292	0.191149	0	0.91315	0.616195	0.080405	0.801899	0.984982	0.171723	0.118603	0.0719319	0.0672435	0.38191	0.386219	0.032048	0.871079	0.802512	0.0497114	0.748449	0.0621136	0.0851633	0	0.0405998	0.454865	0.0417041	0.510361
TCGA-CD-8525	383	0	0.329254	0	0.613423	0.387256	0.209433	0.634375	1.69508	3.49905	0.150992	0.0699976	0.829115	1.41921	45.8715	0.343164	0	0.342739	0.434518	0.388018	0.316902	0.148652	1.06692	0.151781	1.31325	0.460545	0.0870129	0.58798	0.394577	2.31023	1.72631	0.200645	0.194009	0.705993	0.623312	0.549758	0	0.366966	1.05473	5.25097	0.447245	0.80345	0.914443	0.826568	2.65626	0.232445	0.558048	0.682191	0.722026
TCGA-CG-5719	31	0	0.573967	0	0.137095	0.739989	0.0941637	0.163328	0.146122	1.75952	0.176704	0	0.319039	0.444056	8.52761	0.0276099	1.81593	0.0153199	0.484673	0	0	0.089701	0.536507	0.0814124	0.905662	0.0463176	0	0.360435	0.317465	0.724593	0.0673424	0.161433	0.490581	0.416549	0.265499	0.442319	0	0	0.738451	1.17806	0.196276	0.892692	0	0.112084	11.5333	0.0267169	0.149663	0.113003	0.617229
TCGA-RD-A8NB	513	1	0.131193	0	0.142579	0.376116	0.342388	0.212327	0.39801	0.130708	0.114858	0.543872	0.58173	1.62579	10.3043	0.348675	0.0481779	0.0796636	0.483993	0.20872	0.213083	0.0888469	1.57427	0.362868	0.448519	0.240852	0.0476722	0.468567	0.759902	2.70305	0.756642	0.527655	0.198781	0.464155	0.657428	0.373387	0.809142	0.250662	0.557657	2.02186	1.06924	2.12664	0.121455	0.277542	1.01278	0.258009	0.565422	0.29021	1.0384
TCGA-BR-A4IV	869	1	0.570083	0	0.190634	0.406174	0.214126	0.365001	0.266078	0.0582538	0.252292	0.139842	0.972246	3.68593	4.3587	0.0959808	0.0322079	0.266284	1.45207	0.0775188	0.205761	0.074245	0.199829	0.0606462	1.04946	0.460042	0	0.581744	0.543046	1.65842	0.179758	0.91394	0.0221482	0.780445	0.117201	0.429341	0.216371	0.209466	0.545025	2.9454	1.05597	1.14653	0	0.352531	0.0365981	0.159217	0.169886	0.416885	0.919578
TCGA-HF-A5NB	928	0	0.0416034	0	0.0645918	0.53214	0.429638	0.125046	0.114742	0.027633	0	0.13267	0.546597	0.14944	8.62251	0.1561	0.0407414	0.288716	0.670082	0.0441258	0.570609	0.0281749	0.770958	0.0191786	0.213349	0.174579	0.489263	0.169818	0.166192	2.28582	0.531446	0.09127	0.157592	0.196255	0.194583	0.757807	0.513185	0.139106	0.597804	2.54552	0.169537	2.05943	0	0.0246437	1.44092	0.163638	0.195422	0.75602	0.590163
TCGA-FP-8099	519	0	0.637667	0.0663452	0.924014	2.4375	1.06004	1.34795	0.870963	1.29079	0.216472	0.271129	1.53594	1.09071	9.04485	0.322809	0.0743398	1.34864	0.639347	0.107354	0.679504	0.20564	0.405882	0.0559915	0.103812	0.44597	1.10741	1.62678	0.921867	1.19168	1.09998	0.355281	0.337398	1.58867	0.547792	1.03706	0.249706	0.0870251	1.41699	3.60405	3.59972	1.52429	0.224889	0.236397	0.329444	0.716608	0.552886	1.01921	2.15995
TCGA-VQ-A94T	342	1	0.130488	0.190071	0.364664	0.326136	0.51998	0.160904	0.647793	0.924486	0.182242	0.221929	0.600037	1.46864	7.00999	0.190402	0.4153	0.218842	0.105672	0.461333	0.156992	0	0.938169	0	0.0743519	0.0684455	0.00862115	0.410569	0.834012	5.33829	0.0912218	0.159037	0.0329524	0.410368	0.13078	1.14881	0.357688	0.103882	1.42484	3.18159	1.418	1.51629	0.0201338	0.21348	0.471909	0.0131602	0.636108	0.0461208	1.27873
TCGA-CD-8533	468	0	1.38762	0.75796	3.59061	0.34973	2.39575	0.641651	0.473825	4.69609	1.13634	0	0.954955	0.52217	10.2349	0.144625	0.0161771	0.66491	0.338901	0.303696	0.119247	0.223746	0.421545	1.09659	0.0376507	0.346597	1.99945	1.98915	0.633496	1.21999	2.85979	0.362403	0.133493	0.750928	0.154525	1.85053	0.271692	0.37875	0.888413	2.24947	0.269271	3.96197	0.0611726	0.100648	0.137866	0.0399848	5.69568	1.04614	0.950921
TCGA-CD-8530	377	0	1.00166	0.0364756	1.07822	0.854131	0.408518	0.756521	0.773516	0.443535	0.476052	0.170358	0.877336	5.08511	10.1758	0.480228	0.0326968	0.289634	0.618887	0.590216	0.313327	0.0226116	0.95345	0.430966	0.837087	0.455349	0.0352948	1.68654	0.586855	1.74513	0.776629	0.732483	0.387856	1.07389	0.490792	0.364904	0.823708	0.223277	1.24646	2.7341	1.08849	1.62951	0	0.265586	3.92899	0.24245	1.30642	0.456581	0.700151
TCGA-CG-4469	215	1	0.80332	0	0.136058	2.5124	0.795159	0.844234	0.201413	0.97012	0.0502355	0.0931536	0.827547	1.12798	5.24366	0.31968	0	0.190051	0.459981	0.154914	0.711681	0.0247285	0.976159	0.302988	0	0.268143	1.49572	1.34141	1.07939	3.7975	0.730989	0.053404	0.331958	1.06482	0.487947	1.59627	1.26116	0.872076	1.76131	3.22525	0.189382	0.101833	0	0.0741577	0.243792	0.0883829	1.07155	0.250999	1.00592
TCGA-VQ-A8PE	675	1	0.522192	0.142618	1.68633	1.15159	0.627192	0.169027	0.633687	0.450893	0.0620449	0.532874	1.64657	2.21334	5.86161	0.146948	0.0255686	0.797251	0.0657816	0.443082	1.07431	0.106093	0.888363	0.144434	0.148772	0.164344	0.307053	0.599483	0.625795	1.15509	1.30922	0.152746	0.461544	0.223939	0.348905	1.53377	1.1165	0.199544	3.63591	4.01184	1.39286	2.11164	0.435088	0.128147	0.958776	0.031599	1.81058	0.154655	1.73916
TCGA-CD-8534	367	0	1.24284	0.226291	1.00767	1.58359	0.321645	1.74006	0.914061	1.32996	0.267704	0.572478	0.895812	2.05853	7.62058	0.539727	0.912815	0.539059	0.515663	0.366164	0.22429	0.14028	1.15366	0.477442	0.15737	0.470823	0.0182471	3.62863	0.413726	2.37102	0.473914	1.99442	0.139491	1.34726	0.530538	0.974705	0.17034	0.527692	1.03042	5.71756	0.767374	2.02186	0.223725	0.157756	0.345746	0.208908	0.728906	1.99442	1.63243
TCGA-VQ-A94P	81	1	0.133236	0.029111	0.148937	0.282074	0.164514	0.135542	0.176383	0.0353983	0.299949	0.0339904	0.525148	0.89974	2.67366	0.0666553	0	0.120201	1.83186	0.113052	0.13465	0.0180462	0.113332	0.0982721	0.151835	0.0838642	0.0563373	0.475866	0.191604	2.27219	0.375959	0.331268	0.0403756	0.319971	0.267068	0.37617	0.087653	0.178197	0.435839	1.2504	0.375129	1.20761	0.0493387	0.243532	0.0222391	0.112874	0.105813	0.0915859	0.383482
[truncated: 865 more columns]
