# Supplementary material for: A Novel Matrisomal-Related LncRNA Signature Associated With Survival Outcome and Immune Evasion in Patients With Gastric Cancer
Source: Front Oncol. 2022 Jun 24;12:926404. doi: 10.3389/fonc.2022.926404 (PMC9263572; doi:10.3389/fonc.2022.926404)
Supplement: Supplementary file 1 [file DataSheet_1.zip › testRisk.xlsx]

## Sheet: testRisk
id	futime	fustat	AL353693.1	Z69666.1	GRASLND	AC009283.1	AC245100.5	AC007277.1	LINC02544	AC068790.7	AC022509.2	UBE2R2-AS1	LINC00460	AC005165.1	LINC00857	AL355574.1	AP000695.2	riskScore	risk
TCGA-BR-8588	1.06575	0	0.348721	0.120267	0.174098	2.71827	0.741032	0.00646755	4.42712	0.291922	0.165381	1.19115	0.0334494	0.324576	1.97904	0.99122	0.556089	1.30292	high
TCGA-HU-A4G9	2.01644	0	0.0718746	0.0793223	0.0239221	1.30522	0	0.0106642	0	0.391091	0.136346	0.294608	0	0.00535185	1.98279	1.12365	0	0.822781	low
TCGA-CD-A4MG	0.547945	1	0.063095	0.557064	0.153	1.29712	1.57738	0.205954	1.12782	0.264091	0.239382	0.60345	0.629417	0.0469811	1.82409	1.43475	0.485318	1.09941	high
TCGA-HU-A4GY	0.0219178	0	0.0620247	1.42037	0.218234	4.69667	0.806321	0.161048	0.629938	1.19421	0.490253	1.90676	0.0951907	0.424894	1.04179	0.96966	0.349087	1.07113	high
TCGA-CG-5720	0.0821918	1	0.107278	0.315718	0.0272042	0.661631	0	0.00530568	0.116218	0.0898046	0.0678353	0.293149	0.0960411	0.0372774	3.61105	1.06726	0.228095	0.664668	low
TCGA-CD-A486	0.526027	1	0	0.449067	0.587671	5.89048	0.737513	0.0150933	2.35559	0.447074	0.321623	0.660196	0.185394	0.0681714	2.84772	3.75895	0.944678	1.00749	high
TCGA-CG-5716	0.003	0	0	0.305023	0.00955731	1.51518	0.100503	0.0149118	0.0408294	0.0420666	0.0317757	0.274636	0.462733	0.0598684	3.52965	0.571349	0.15084	0.724678	low
TCGA-BR-4187	0.386301	1	0.0327373	0.144518	0.358011	0.762754	0.294636	0.170005	0.106396	0.520697	0.186308	0.24601	0.100485	0.414401	2.51274	0.604851	0.39307	1.32374	high
TCGA-IN-A6RL	1.11233	1	0.0668911	0.775135	0.0508879	4.21715	1.00337	0.0198495	0	1.00793	0.253784	1.32521	0.359307	0.0996154	3.28207	0.95067	0.928639	1.01485	high
TCGA-BR-8286	2.45205	0	0.289399	0.519003	0.178882	1.61132	0.904372	0.123449	0.176352	0.242262	0.411741	0.66725	9.03561	0.118519	5.50161	2.82769	3.81408	0.767585	low
TCGA-R5-A7ZF	0.709589	1	0.49754	1.33842	0.0887126	1.32118	0.808502	0.156869	0.0505314	0.468564	0.117979	1.27461	12.4799	0.0740945	4.46966	3.53557	0.420037	0.474904	low
TCGA-CG-4436	0.665753	0	0.321995	0.053304	0.0734879	2.14034	0	1.4858	0	0.134774	0.081443	0.263966	0.0864802	0.0143856	1.51434	1.64745	0.277878	0.620981	low
TCGA-BR-4368	0.003	0	0	0.27703	0.270534	1.60549	0.234285	0.0049659	0.271938	0.280178	0.359783	0.29724	0.115574	0.722724	3.30484	1.61729	0.351626	0.912048	high
TCGA-BR-8676	0.627397	0	0	1.63021	0.0822257	2.4689	0.648504	0.0320733	0	0	0	3.24887	0	0.0858457	0.909545	2.6626	0.351472	0.442446	low
TCGA-BR-6457	1.13973	0	0.180266	0.298418	0.69855	1.23531	0.180266	0.0267464	3.80812	0.113178	0.398958	0.0307873	0.0864557	0.812077	2.99112	1.21694	0.930022	1.57131	high
TCGA-BR-A44U	1.15616	1	3.64674	1.20738	0.270127	1.86768	0.307094	0.0797371	1.99611	0.096403	0.534009	2.25526	0.117826	0.00571662	2.50088	1.74579	0.288063	0.826254	low
TCGA-BR-8367	2.19452	1	0.0676427	0.559889	0.083622	1.39061	0.135285	0.105381	0.247319	0.368063	0.278022	0.693155	0.129766	0.856245	3.9731	1.68237	0.177663	0.652397	low
TCGA-CD-8524	1.06301	0	0.191055	0.572315	0.944755	1.23443	0.982571	0.0526449	2.92724	0.616898	2.55428	1.04416	0.188497	0.0772278	9.10202	2.05589	5.89876	1.86669	high
TCGA-VQ-A91X	0.791781	1	0.226687	0.643312	0.0184772	2.64082	0.194303	0.509316	0	1.54523	0.0204774	1.28314	0.0621254	0.00964534	0.626348	3.22173	0.0607542	0.6585	low
TCGA-BR-6801	3.35068	0	0.222506	0.143245	0.299755	1.1944	0.667519	5.74438	0.542359	0.217309	0.60969	0.228009	0.668742	0.287179	4.15256	0.790577	0.904443	0.496746	low
TCGA-IN-A6RN	1.6274	0	0	0.854298	0.0392595	5.5875	2.6835	0	0.167719	0.777605	0.0652639	0.493565	0.514803	0.0153705	3.86641	0.733432	0.890703	1.40353	high
TCGA-VQ-A928	0.476712	1	0	0.487228	0.48598	3.86878	0.401347	0.0674885	0.58697	1.4559	1.11665	0.932217	0.102659	0.0597693	2.57663	2.01542	0.793109	1.43234	high
TCGA-CD-A48C	0.967123	1	0.703126	0.531693	0.183255	0.803053	0.651042	0.0154554	2.58138	0.566801	1.53143	1.10301	1.36886	0.0387818	3.45684	0.888265	2.57959	1.23769	high
TCGA-HU-A4GX	1.68767	0	0	0.476843	0.12989	4.39354	0.0836268	0	0.135894	0.186682	0.246773	0.780775	0.0427813	0.029059	3.65488	2.17896	0.554341	0.609501	low
TCGA-CD-8532	0.969863	1	0	0.410297	0.176768	2.40869	0.608357	0.0200585	0.109842	0.084878	3.12021	0.277067	0.661341	0.407689	6.78461	0.816576	0.278988	0.865768	low
TCGA-IN-8663	0.282192	1	0.427851	0.254254	0.0813727	1.51108	0.658233	0.00488316	0.454592	0.468367	0.1873	0.809412	10.8597	0.00980252	9.45451	5.61297	1.58065	0.364023	low
TCGA-VQ-A8PM	0.156164	1	0.539825	0.774491	0.034223	5.69688	0.647791	0.0266983	0.0877216	0.843545	0.341349	1.37679	0.414241	0.123267	3.37773	2.09705	0.378092	0.730265	low
TCGA-CD-8529	1.02466	0	0.0631353	0.313548	0.186119	2.63915	0.505082	0.00468375	0.20519	0.184982	0.0998061	0.81949	8.64789	0.220952	1.58746	2.06377	1.89513	0.972697	high
TCGA-BR-A4J9	0.0383562	0	0.0526184	1.11786	0.140104	2.48799	0.736657	0.0507461	0.448901	0.418456	0.598901	0.808794	0.131226	5.14043	1.01771	1.90695	0.276403	0.962201	high
TCGA-IN-A6RS	1.04932	0	0	0.168933	0.779568	4.52215	2.99339	0.0454229	0	0.170852	0.193584	0.92952	0.561202	0.0151971	2.98484	4.30262	1.17421	1.81025	high
TCGA-BR-7717	1.51233	1	2.14618	0.13407	0.0885674	2.55294	0.323951	0	0.0329013	0.169492	0.0512112	0.442617	0.372881	0.621134	3.65221	1.26612	2.67411	1.0183	high
TCGA-CD-8527	0.59726	1	0.13079	0.264629	0.136812	5.766	0.871936	0.0517483	0.531336	0.291966	0	1.22111	0.0167272	0.20776	8.9825	2.91215	0.539816	0.551051	low
TCGA-IN-A6RR	0.561644	1	1.74333	0.480992	0.274847	6.00469	1.37631	0.0748754	0	0.844901	0.493161	2.35058	0.440053	0.0273283	3.66137	0.978021	2.44433	1.65245	high
TCGA-D7-8573	1.62466	0	0	0.85018	0.0477761	1.56075	0.167469	0.337928	0.0272136	0.476651	0.0635374	1.39576	0.128509	0.0199518	1.00922	1.14245	0.955111	0.709005	low
TCGA-BR-6453	1.32877	0	0.520831	0.548673	0.0765437	1.55743	0.0946966	0.0843019	0.0384705	0.158545	0.508977	0.776307	0.0726665	0.225638	0.915778	0.471047	0.0888283	0.887757	low
TCGA-HU-A4H8	0.739726	0	0.0750884	0.331476	0.00476034	2.2126	0.0750884	0.00742734	0.0406729	0.440007	0.142442	0.854948	0.0384133	0.0223646	3.27661	1.0316	0.253567	0.7383	low
TCGA-VQ-A8E3	1.81096	1	1.83438	0.477468	0.230393	2.25321	0.415332	0.477584	0.0843644	1.01408	0.0437713	0.543827	0.119516	0.0927781	1.71936	1.52489	0.376608	1.14019	high
TCGA-CG-4476	0.003	0	0	0.29678	0.271706	3.13275	0.302529	0.0448868	1.11978	0.844179	0.425109	0.114819	0.154766	0.375443	4.96848	2.29313	0.479276	0.874122	low
TCGA-BR-8297	0.616438	0	0.574016	0.143976	0.0793976	1.71647	0.208733	0.0116138	0.169596	0.502363	0.0494957	0.267369	0.110119	2.77433	2.24701	1.63161	0.469915	1.00143	high
TCGA-HU-A4GF	2.15068	0	0.149512	0.198006	0.0767762	23.483	0.209317	0.15972	0.0485915	0.425543	0.378165	1.42996	4.89896	0	3.6284	4.41979	0.280494	0.518185	low
TCGA-VQ-A91A	3.28767	0	0.179047	0.324629	0.60079	3.01482	1.53469	0.0796968	0.872856	0.83507	0.711652	0.891165	0.647714	0.0266641	9.0507	0.872455	0.97892	1.67642	high
TCGA-VQ-A8PX	5.38082	0	0.126487	0.540924	0.00902116	3.33709	0	0.0187671	0.0256926	0.555895	0.659848	0.691278	0.0363979	0.061219	7.66115	1.12353	0.261026	0.564122	low
TCGA-HU-A4G8	1.89041	0	0	0.466967	0.177041	1.59475	0.296186	0	0.0687574	0.531307	0.214043	1.38748	0.081172	0.0945183	7.11555	2.225	0.301646	0.595238	low
TCGA-CD-5799	1.08493	0	0.0379449	0.25126	0.187635	0.832081	0.303559	0.00562995	1.88064	0.127058	0.335913	0.103689	0.407644	0.0395558	4.46523	1.29427	0.555258	0.837889	low
TCGA-HU-A4H0	0.175342	0	0.0234806	0.557145	0.0111644	2.25268	0	0.874451	0	0.117937	0.0742378	0.497267	0	0.0419613	0.105171	1.83542	0.211445	0.554079	low
TCGA-BR-8380	0.0575342	0	0.19169	0.120887	0.200516	1.65138	0.57507	0.0203153	0.200248	0.458479	0.138528	0.31803	0.0210136	2.93217	0.836287	1.24541	0.68842	1.39826	high
TCGA-FP-7829	1.6274	0	0.765635	0.0528106	0.0637068	0.524668	0.526374	0.0780991	0.11664	0.0400581	0.211809	0.555736	0.789478	0.342059	5.49469	1.90424	0.233411	0.694395	low
TCGA-HF-7134	4.35068	0	0.193348	0.0355639	0.0551592	1.19247	0.128899	0.0143437	0	0.242784	0.203767	0.59439	0.136004	0.00479897	2.47339	2.01513	0.5441	0.729377	low
TCGA-CG-4441	1.16712	1	0	0.251295	0.150128	1.91405	0.0607202	0.0450459	0.148006	0.279566	0.057593	0.290368	0.16308	0	1.91614	1.89853	0.877144	0.774813	low
TCGA-FP-8631	0.0465753	0	0.734581	0.574245	0.337631	19.2546	0.612151	0.399635	0.0994746	1.28111	0	3.51282	0.140922	0.200558	5.64572	2.61001	3.16967	1.01505	high
TCGA-BR-4279	0.79726	1	0.405624	0.0559568	0.620377	0.301126	0	0.0902748	5.3555	0.141482	0.705344	0	0.518767	0.840654	0.695066	0.624522	1.19219	2.01969	high
TCGA-BR-8371	0.983562	1	0	0.780591	0.0844667	2.43474	0.657954	0.0439299	0	0.826181	0.499254	0.831544	0.100978	6.19257	2.08969	1.58967	0.209841	1.14767	high
TCGA-VQ-A8PU	2.27945	1	0.13985	0.360131	0.0487631	5.49456	1.44512	0.00691662	0.0378761	0.624382	0.235818	0.254771	0.232517	0.0416535	4.85931	1.59007	1.06696	0.982045	high
TCGA-BR-8284	0.671233	1	0	0.231503	0.0769411	0.944623	0.329633	0.16451	0.535654	0.275943	0.132642	0.655098	0.160967	0.258836	3.45926	1.53321	0.49473	0.753539	low
TCGA-VQ-A8PD	1.3589	1	0	0.759215	0.13956	2.89137	0.336322	0.0181457	0.0496839	1.15176	0.386667	1.42033	0.140771	0.418898	6.20612	1.34706	2.04202	0.821351	low
TCGA-VQ-A922	0.753425	1	0.114108	0.146921	0.166383	8.8621	0.760721	0.0225739	0.154522	0.955224	0.240514	0.883471	0.102156	0.0453152	1.68042	3.56781	0.413876	0.88665	low
TCGA-FP-8210	0.419178	1	0.0703678	0.60186	0.368038	2.77271	0.351839	0.0678639	0.714673	2.09118	0.0444958	1.03355	0.134994	0.45061	2.24208	1.35011	0.396043	1.59607	high
TCGA-RD-A8N0	3.3863	0	0.181577	0.861684	0.145042	4.00662	0.508414	0.0915989	0.0295062	1.12481	0.528156	0.769076	0.0557339	0.37857	0.938979	1.2903	0.177137	1.04235	high
TCGA-BR-8289	0.221918	1	0.631347	0.308186	0.113148	2.72899	1.14128	0.0324257	0.157837	0.345567	0.0767733	0.398129	0.493788	0.195275	4.61747	4.93506	2.35978	0.546931	low
TCGA-VQ-A91N	1.56164	1	0.466456	0.686388	0.0394289	3.747	0.49237	0.00768989	0	0.433867	0.99957	2.21292	0.0894851	0.0849023	8.27269	0.920747	0.61257	0.631947	low
TCGA-CD-A4MH	1.01644	0	0.0263928	0.961212	0.0476865	1.82671	2.05864	0.0469914	0.0643324	0.662819	0.233646	3.24546	0.0911376	0.0628874	1.90218	2.36313	0.0594174	0.883527	low
TCGA-BR-4366	0.003	0	1.07466	0.125789	0.108388	6.44936	1.23748	0.067645	0.767322	0.272612	0.411842	0.645167	0.0374841	0.0484969	3.20896	2.77696	0.439881	0.905044	high
TCGA-BR-6802	2.57534	0	0.0948365	0.0523318	0.121749	1.91717	0	0.0211066	0.154109	0	0.0899522	0.259151	0.0181935	0.112986	4.60496	0.539135	0.515965	0.821806	low
TCGA-D7-6818	1.03014	1	0.230784	0.318373	0.841276	0.896182	0.346176	0.00570698	0.62504	0.193194	0.0729661	0.157661	0.221368	0.320775	1.80896	1.47598	0.822634	1.73881	high
TCGA-RD-A8N9	2.96712	0	0.217546	0.500184	0.199979	5.96313	0.326319	0.0268981	0.677566	0.607042	0.252196	0.966013	0.208671	0.259179	2.17763	2.52498	1.07474	0.820232	low
TCGA-D7-6525	1.11233	1	0.0666315	0.349295	0.611453	1.02737	0.299842	0	0.29776	0.083668	0.0421332	0.0227597	5.10026	0.0248072	8.39716	5.019	2.5751	0.542648	low
TCGA-CG-4301	0.252055	0	0.122885	0.237332	0.2045	2.48418	0.399376	0.027349	1.17317	0.642934	0.213686	0.566657	0.16502	0.123526	3.5964	1.09154	2.83563	1.15272	high
TCGA-BR-8484	2.09863	1	0	0.30253	0.0411598	1.26552	0.173132	0.00428132	0.0703348	0.62804	0.346676	0.453389	0.0664273	0.0773493	3.28397	1.39433	0.270672	0.780617	low
TCGA-BR-6564	2.17534	1	0	0.325614	0.0663162	1.43366	0.375507	0.031837	0.435857	0.179626	0.0678415	0.183235	0	3.56298	2.21707	1.98224	0.442813	0.844769	low
TCGA-HU-A4GU	0.547945	0	0.0536666	0.488627	0.0816546	1.48944	0.0268333	3.36819	0.0654062	0.404329	0.13574	0.476613	0.0102954	0.0239764	9.76797	2.63139	0.251705	0.234219	low
TCGA-F1-6177	0.003	0	0.0323809	0.0714725	0.110853	12.9144	0.0647618	0.0192177	0.184166	0.135534	0.163804	0.154848	0.0248478	0.00482222	0.797695	1.24255	0.267294	0.945167	high
TCGA-CD-8528	1.0274	0	0.119142	0.591695	0.141622	0.244934	0.506355	0.00441934	0.532417	0.149605	0.150675	0.305221	0.102853	0	3.29888	3.0479	0.502916	0.565559	low
TCGA-BR-8291	1.66301	1	0.107716	0.237756	0.204865	1.52551	0.323149	0.0799103	0.0583463	0.450858	0.590307	0.318875	0.0551048	0.0695123	1.74711	0.765443	0.525413	1.13322	high
TCGA-BR-8364	1.84932	0	0.128034	0.183692	0.204547	2.21101	0.716993	0.0531908	0.249667	0.60021	1.08487	0.209921	1.20846	1.70842	2.77873	1.6013	0.941586	1.23434	high
TCGA-KB-A93J	3.07945	0	0.25383	0.40269	0.075431	7.13165	1.33261	0	0.206237	0.690582	0.140442	0.541891	0.413907	0	5.42619	1.93903	1.881	0.934507	high
TCGA-BR-8080	0.8	1	0.174684	0.192785	0.222594	2.34624	0.244558	0.295468	0.454178	0.175478	0.154642	0.310273	0.495969	0.603531	1.67153	3.02883	0.799632	0.723871	low
TCGA-IN-8462	1.56712	0	0.801423	0.464345	0.636363	3.43245	1.12199	0.0713452	0.0325578	0.436078	0.101353	1.34136	0.261367	0.364016	3.76093	2.6197	2.01472	1.36907	high
TCGA-F1-6874	1.20548	0	0.0387972	0.492399	0.365251	1.7813	0.504363	0.103615	0.189136	0.552125	0.417056	0.636105	0.223286	0.0115555	3.15163	0.992509	0.451272	1.14589	high
TCGA-CD-A487	1.02466	0	0.142001	1.80222	0.162042	3.24363	1.79867	0	0.346126	0.316991	0.209513	2.23118	0.181609	0.232617	7.73832	2.42177	0.550563	0.500801	low
TCGA-BR-4369	0.003	0	1.98029	0.17562	0.0470789	10.0809	2.22783	0.162651	0.574639	0.947284	0.201247	0.773054	1.61458	0.394968	4.02454	2.06057	0.743031	1.5094	high
TCGA-D7-6519	1.71233	0	0.952624	0.0543794	0.206169	1.14804	1.08402	0.00974777	0.907456	0.219989	0.394659	0.269292	0.201657	0.0146758	10.0184	0.793659	1.83648	0.996785	high
TCGA-VQ-A91U	0.142466	1	0.0603634	0.433018	0.0803633	2.35782	0.301817	0.00895623	0	0.35372	0.0381697	1.3196	0	0.00898942	1.33956	1.80158	0.181193	0.755872	low
TCGA-BR-8372	2.60548	0	0.721555	0.315211	0.108642	1.21555	0.150324	0.17397	0.170994	0.427854	0.152087	0.513472	0.149959	0.0492504	1.52412	2.47827	0.32714	0.718711	low
TCGA-FP-7916	1.1726	1	0	0.599787	0.0720406	1.55742	0.164688	0.0390962	1.04371	0.496311	1.64538	0.60754	0.240114	0.593522	1.08635	1.73204	1.80436	0.8527	low
TCGA-BR-8589	2.26027	0	0	0.121463	0.0889612	1.77238	0.605325	0.326593	0	0.0460664	0.347969	0.263155	0.0422275	0.131122	1.8598	2.11165	0.681376	0.761084	low
TCGA-VQ-A924	4.61918	1	0	0.188221	0.125112	6.01058	0.194913	0	0.197959	0.489498	0.0924373	0.432755	0.205657	0.0217701	3.20439	1.17731	0.219401	0.900745	high
TCGA-VQ-A8PK	1.48767	1	0.381021	0.382275	0.0790539	3.6317	0.900595	0.0411148	0.619159	0.840897	9.79059	1.30148	0.505021	0	4.76017	0.541515	0.857782	1.54758	high
TCGA-BR-A4J4	0.0438356	0	0	0.819764	0.0533101	2.07448	0.25227	0.0249532	2.23189	0.305039	0.106346	1.81913	0.0430183	0.0417428	0.131254	3.7845	4.85895	0.577048	low
TCGA-D7-6522	1.55068	0	0	0.117833	0.239615	1.28772	0.128123	0	0.798099	0.107254	0.35107	0.233407	0.507969	0.0826813	2.08679	0.485576	0.673026	1.12613	high
TCGA-D7-6822	1.0274	0	0.18157	0.0500962	0.256118	2.1567	1.14995	0.24246	0.073763	0.531988	0.21049	0.785589	7.071	0.0360531	1.81752	3.09662	0.079482	1.05857	high
TCGA-BR-6803	2.6	0	0.163674	0.135475	0.031129	1.03749	0.122755	0.0364269	0.0664925	0.342537	0.206992	0.167721	0.0627984	1.13951	2.09934	1.22124	1.35107	0.900201	high
TCGA-BR-8483	0.449315	0	1.60236	0.76224	0.199665	2.27183	1.04982	0.0655849	0.583618	1.1101	0.209632	0.981416	0.423996	0.0822849	1.94612	2.35584	0.539029	1.10408	high
TCGA-BR-6563	3.26027	0	0.199329	0.384972	0.334874	1.29765	0.465101	0.00492914	1.24165	0.278104	0.462155	0.317736	0.764787	0.192949	1.72473	1.03873	0.249303	1.20548	high
TCGA-BR-6705	2.13425	1	1.50433	0.830104	0.392073	2.02357	0.780022	0.0496	2.58034	0.326487	0.105693	0.494812	0.299279	0.365082	1.92837	1.82125	2.61316	1.23737	high
TCGA-BR-8678	2.06575	0	0	0.802018	0.156241	1.71051	0.442348	4.35047	0.359408	0.687698	0.579401	0.604383	0.121229	0.0423484	5.82167	3.72715	0.106698	0.236913	low
TCGA-BR-8680	2.66301	0	0	1.42485	0.338074	3.87232	2.1705	0.405328	0.395274	0.250617	0.378614	1.78957	0.559972	0.0557301	2.61329	2.76565	0.322951	0.820937	low
TCGA-CG-4462	0.003	1	0.186592	0.226519	0.457793	2.22487	0.447821	0.066444	0.24257	0.43736	0.235976	0.331424	0.243412	0.138938	2.90234	0.68949	2.35239	1.51961	high
TCGA-BR-8295	0.183562	1	0.176318	0.525389	2.11263	2.58567	1.86897	0.329625	0.429776	0.974158	0.178387	0.770895	0.0405899	0.0630183	3.64715	4.41034	0.873269	4.86411	high
TCGA-R5-A7ZI	6.21096	0	0.0757365	2.54932	0.165649	3.84061	0.151473	0.0337115	0.0615359	0.0634006	0	1.91437	0.174352	0	2.68298	0.215277	0.255755	0.458989	low
TCGA-CG-5723	6.83836	0	0.34611	0.0636624	0.411415	1.38355	0.865275	0.0256765	0.140607	0	0.0364761	0.275854	0.287724	0.00859056	0.598957	0.983798	0.800832	1.53881	high
TCGA-D7-8576	1.22192	1	0	0.744743	0.0554209	0.840788	0.337409	0.0728175	0.099689	0.41084	0.0193959	0.586732	0.353065	0.0548155	13.1455	2.8772	2.12918	0.323876	low
TCGA-VQ-A91E	1.81918	0	0	0.225011	0.0218119	2.09574	0.0764567	0.0151254	0	0.512028	0.225615	0.713832	0.0880048	0.0607257	6.2783	1.12284	0.334687	0.66769	low
TCGA-CG-4444	3.92055	0	0.15697	0.216544	0.0447811	6.69606	0.863336	0.20961	0.382615	0.558463	0.148886	2.14469	0.0451698	1.62465	1.28631	2.00781	0.220864	0.993453	high
TCGA-BR-8591	2.34521	0	0	0.206303	0.224255	3.0941	0.0575178	0.0213351	0.0467332	0.168523	0.218222	0.255408	0.0662054	0.0556768	1.77995	2.82022	0.226604	0.695324	low
TCGA-VQ-A8P2	3.17808	0	0	0.356757	0.0691659	0.830705	0.202038	0.00599535	0.0656624	0.135304	0.127755	0.358859	0.0775181	0.0541582	3.18373	1.89513	0.136453	0.634497	low
TCGA-BR-8687	0.684932	1	0.252263	0.185602	0.285201	1.36374	0.196204	0.00831749	0.136642	0.164247	0.336751	0.21063	0.35489	0.22123	2.11142	1.59343	1.29358	0.998479	high
TCGA-D7-A4Z0	1.23014	0	0.255207	0.704128	0.123771	1.46904	0.306248	0.0340789	0.0622066	0.705008	0.2582	1.5168	0.60709	0.338252	4.91525	0.797952	1.35017	0.844272	low
TCGA-BR-8590	0.778082	1	0.14367	0.237836	0.350664	1.37834	0.52679	0.0639497	1.01168	0.440987	0.302824	0.327162	0.128621	1.06978	5.76228	1.49737	2.06642	1.09438	high
TCGA-BR-6565	0.764384	1	0.0353309	0.565383	0.104153	9.73293	0.0706618	0.0157264	0.114825	0.325339	0.111704	0.217228	0.162669	0.0947078	2.79812	2.66129	1.1003	0.598441	low
TCGA-VQ-A923	0.003	1	0.0328813	0.9435	0.112566	3.80801	0.0986439	0.014636	0.106864	1.62401	0.686132	1.72965	0.113543	0.122419	0.207526	2.10292	0.752585	0.916792	high
TCGA-VQ-AA6K	1.03562	1	0.24959	0.550905	0.100872	3.54902	0.904764	0.374951	0.278839	0.783514	0.374831	1.08699	0.514725	0.148678	4.4717	1.33021	0.351185	0.882532	low
TCGA-BR-8679	0.003	0	0.135989	0.885472	0.204322	0.745513	0.407966	0.0726369	0.59665	1.02455	0.08599	1.46784	1.00178	0.137711	5.67016	1.73943	0.602091	0.745495	low
TCGA-D7-5577	2.14247	1	0.0474617	0.0785696	0.0225668	1.04077	0	0.00704199	0.0771253	0.0794625	0.120046	0.421507	0.145681	0	0.666738	1.34907	2.56439	0.849215	low
TCGA-CG-5726	2.4137	1	0.0401039	0.354075	0.034323	0.494677	0	0	0	0.0671436	0	0.0273971	0.230806	0.0477787	4.99689	0.797951	0	0.633618	low
TCGA-D7-A748	0.361644	1	0	0.437766	0.760215	2.30003	0.549227	0.0271633	9.3216	0.357598	0.84894	0.792101	0	0.018176	2.79547	0.780573	0.915896	2.19908	high
TCGA-BR-8373	1.23288	0	0.189759	0.44876	0.183028	3.04656	0.677709	0.0522876	0.19823	0.726176	0.102849	0.796324	0.0832076	0.113037	2.51669	1.77224	0.111885	0.961738	high
TCGA-BR-A4J7	2.70959	0	0.0778417	2.06178	0.292392	5.78768	1.20655	0.0519729	0.0632464	0.716792	0.689105	3.40338	0.0298663	0.875221	1.83045	2.65513	0.321279	0.666261	low
TCGA-BR-6458	1.61096	1	1.46319	0.197731	0.133462	0.961755	0.686803	0.0132916	1.01901	0.27497	0.245467	0.101998	0.126028	0.0844921	6.09164	0.891221	0.896337	0.985752	high
TCGA-ZA-A8F6	1.43836	0	0.101398	0.50357	0.128565	2.8952	1.14917	0.0200594	0.30208	0.367822	0.128234	1.08523	0.0518723	0.67448	3.14474	1.00876	0.164864	1.04894	high
TCGA-CG-4443	2.49863	0	0	0.152271	0.0787237	4.38081	0.367931	0.805212	1.79367	0.423504	0.378064	0.502707	0.035292	0	2.25661	4.51011	0	0.469394	low
TCGA-BR-4363	0.003	0	0.0693054	0.401556	0.635991	3.53823	0.415833	0.123396	1.01359	0.435128	0.32868	0.142039	0.172842	0.134174	1.18525	1.03423	2.21036	1.74298	high
TCGA-BR-A4PF	0.0958904	0	0	0.549364	0.112287	1.50726	0.509359	0.00343521	0.150493	0.407014	0.483126	1.15463	0.453045	0.0172397	3.71913	0.822628	0.286677	0.859828	low
TCGA-HU-8249	2.4137	0	0	0.700344	0.190771	2.9178	0.286588	26.1751	0	0.788272	1.44975	1.84596	0.219916	0.0853584	3.39248	2.67658	0.368679	0.0114729	low
TCGA-HU-A4H4	1.9863	0	0.117188	1.28038	0.156016	1.47763	0.351565	0.0243424	0.0190431	0.647465	0.326048	1.28092	0.0899257	0.0383942	5.20119	1.06592	0.23744	0.635759	low
TCGA-VQ-A8PJ	0.224658	1	0.0967472	0.266931	0.0391006	11.9502	4.11176	0.0143546	0.0393035	0.465687	0.137647	1.12358	0.35264	0.00360194	9.35117	2.23436	2.35047	1.37522	high
TCGA-BR-6709	1.0137	1	0	0.0833823	0.191593	1.44969	0.100738	0.0149467	0.818496	0.210825	3.40794	0.344097	1.02426	0.00750104	1.48694	1.5033	2.34348	1.11548	high
TCGA-MX-A666	1.16986	0	0.195914	1.26125	0.192514	4.83316	1.07753	0.0920492	0.02653	1.58537	0.14453	0.936876	0.137809	0.150742	6.18909	3.24844	0.085761	0.649403	low
TCGA-BR-A44T	2.84384	0	0.144945	2.2595	0.0792551	4.56903	1.08709	0.123658	0.353304	0.87969	1.26023	1.58431	0.0556126	2.16934	1.12875	1.69949	0.122367	0.690254	low
TCGA-VQ-AA64	1.53425	1	1.03076	0.515872	0.389798	5.30582	1.29444	0.103142	0.428483	0.4816	0.166734	0.687788	0.321903	0.0749661	13.3233	1.12425	0.683562	0.872485	low
TCGA-HF-7132	6.4411	0	0.626239	0.0719927	0.0967719	2.27088	0.574052	0.00774302	0.296811	0.262119	0.313493	0.320863	0.230264	0.217608	1.40247	1.70588	0.19581	0.981078	high
TCGA-BR-A4J8	1.12603	0	0	2.69013	0.0896457	1.84573	0.161606	0.0799258	0.722175	0.608776	2.19705	1.96883	0.454703	4.44029	3.67951	0.95699	0.161697	0.521313	low
TCGA-CG-5732	5.75342	1	0.133686	0.0491795	0.021188	2.99263	0.356496	0.0132235	0	0.111911	0.253601	0.182656	0.0854878	0.0398175	8.4102	1.70998	0.183922	0.557323	low
TCGA-HU-A4G3	0.465753	0	0.170032	0.95389	0.0889301	3.20424	0.255048	0.0336373	0	0.33212	0.107517	0.929262	0.0434919	0.139268	5.12335	0.483306	0.435953	0.676389	low
TCGA-IN-AB1X	1.12603	0	0	0.399198	0.0550357	2.20112	0.115749	0.0128805	0	1.04164	0.18298	0.316298	0.133232	0.0387846	13.5444	1.19267	0.477736	0.513382	low
TCGA-FP-A9TM	0.517808	0	0.458967	1.92058	0.0581938	4.06251	0.764946	0.0851223	0.0310759	0.608335	0.846474	1.7245	0.117398	0.364535	4.31393	2.17431	0.157859	0.466081	low
TCGA-RD-A8N1	9.6411	0	0.58195	1.08689	0.0893959	2.69953	1.65632	0.0531354	0.218231	1.16169	0.367986	1.25385	0.103054	0.299994	2.46987	2.48124	0.33593	0.936472	high
TCGA-CD-8526	1.04384	0	0.527418	0.462232	2.1596	1.78586	0.682541	0.0276191	0.176452	0.467484	0.176561	1.78034	0.642791	0.18943	3.89089	6.52574	0.337583	2.43582	high
TCGA-HU-A4H6	1.76438	0	0.0602316	2.40964	0.0687325	2.06375	0.331274	0.0268101	0.0244691	0.277317	0.323734	6.13097	0.0693291	0.152487	3.68495	0.727622	0.903986	0.419214	low
TCGA-BR-A4CS	0.123288	1	0.666422	0.601754	0.302463	1.99279	0.302919	0.0359558	0.418407	1.16647	0.0766182	0.993313	0.139469	0.0180445	1.66515	1.5068	0.431904	1.19071	high
TCGA-IP-7968	0.210959	0	0.209124	0.18752	0.087004	14.0799	1.15019	0.0659349	0.27611	0.481422	0.132236	0.482166	0.230681	0.163502	4.14054	1.93188	0.686578	0.970249	high
TCGA-BR-4280	0.550685	1	0.0901256	0.132619	0.0885614	2.63511	0.210293	0	0.024409	0.251487	0.0569893	0.348894	0.0806853	0.0134217	1.15598	1.23819	0.236713	0.906965	high
TCGA-IN-7808	0.287671	1	1.4755	1.18998	0.100737	6.1445	5.18318	0.207696	0.522574	0.886792	1.3397	1.91261	0	0.552154	2.3647	4.2478	0.0141956	1.59984	high
TCGA-CD-A48A	1.03562	0	0.470499	2.6179	0.216253	2.60622	1.99962	0.651549	0.445994	0.262576	1.48756	3.16066	0.300869	1.10356	0.494916	3.00908	0.514899	0.547506	low
TCGA-VQ-A8PC	3.85479	1	0	0.62293	0.153773	5.49878	1.00684	0.0271613	0.0495794	0.332032	0.366561	1.00048	0.163887	0.0999606	8.61563	1.04069	0.709769	0.739568	low
TCGA-BR-8368	0.358904	0	0.145448	0.41735	0.0968192	0.93691	0	0.116534	0.118176	0.462679	0.0551828	0.37758	0.111611	0.0433207	3.89104	1.81908	0.130977	0.639834	low
TCGA-BR-8369	1.16986	0	0.617811	1.29189	0.148422	2.20597	0.682844	0.197805	0.132098	1.03437	1.1103	1.91037	0.112283	0.542349	16.5833	3.97432	0.68323	0.267203	low
TCGA-RD-A7BS	0.920548	1	1.04772	0.963567	0.387458	4.78646	0.465651	0.362721	0.472927	0.682162	0.809727	2.46536	1.60795	0.398738	3.48402	0.827243	2.18398	1.19049	high
TCGA-BR-A4J5	2.36164	0	0.168614	0.852894	0.440943	2.75386	0.983583	0.0542048	0.296831	0.635177	0.33763	1.97742	1.04589	0.255288	2.87216	1.23813	0.611572	1.26594	high
TCGA-VQ-AA6F	4.50959	0	0.102282	0.663176	0.216415	5.58978	0.178994	0.0379396	0	0.535143	0.113184	1.5023	0.117731	0.0609284	7.56431	1.09025	0.508504	0.687119	low
TCGA-HF-7133	5.25479	0	0.0756821	0.104405	0.104356	2.25603	0.983868	0	0.122983	0.190065	0.119641	0.103405	0.406529	0.118343	5.97073	1.72098	0.369159	0.802302	low
TCGA-CD-8531	1.04932	0	0	0.369484	0.0536203	2.92214	0.176207	0.0732036	0.515405	0.118005	0.311979	1.05931	0.135214	0.0472339	0.0430493	3.25558	0.502474	0.581321	low
TCGA-IN-A7NU	0.975342	0	0.680618	0.751144	0.184923	2.86508	3.20863	0	0.316001	0.651154	0.368894	0.929933	4.36477	0.0868791	19.2611	2.48737	3.02803	0.706625	low
TCGA-RD-A7BW	0.427397	1	0.961333	0.247554	0.511939	6.45598	1.85858	0.142635	1.56217	0.858402	0.810508	0.87565	0.319665	11.2813	1.61796	1.63952	0.62522	4.10207	high
TCGA-D7-8579	1.74247	0	0.203755	0.867349	0.0941121	4.9867	0.291079	0.0302315	0.993306	0.389869	0.552175	1.0738	0.189858	0.723911	2.99271	1.44791	0.382257	0.725262	low
TCGA-BR-8486	0.003	0	0.11206	0.386474	0.197142	4.62669	0.252135	0.0665062	0.0682865	0.492491	0.230292	1.244	0.139734	0.0750968	2.62938	2.90653	0.252277	0.687861	low
TCGA-BR-8677	2.2274	0	0.11918	0.460354	0.209668	3.14433	0.238361	0	6.24579	0.399073	0.753615	1.3434	0.114318	0.204108	3.82162	4.40392	0.760204	0.570353	low
TCGA-VQ-A92D	5.56712	0	0.156247	0.244287	0.091626	4.81823	2.05726	0.0193189	0.0423169	0.566791	0.658667	1.22752	0.709397	0.0232686	6.43109	2.59072	2.11053	0.976624	high
TCGA-BR-8361	2.59178	0	0	0.184392	0.0433317	1.31148	0.121512	0.0180289	0.518324	0.05086	0.134463	0.435808	0.12821	0.0226197	2.91301	4.4469	0.216565	0.409084	low
TCGA-RD-A8MW	3.1589	1	0.300575	0.7132	0.443038	1.42123	0.48092	0.0445969	0.170952	0.176132	0.418139	0.677618	0.0345975	0.0581909	2.45392	1.19612	0.800734	1.07582	high
TCGA-BR-4257	0.805479	1	0.0342123	0.056636	0.263526	0.281336	0.0684245	0.0101523	0.138987	0.143199	0.0649005	0.21035	0.354418	0	2.68863	0.729348	0.821559	1.05448	high
TCGA-CG-4475	1.91507	0	0.214548	0.219866	0.480912	5.54488	0.88884	0.0136426	0.572766	0.256575	0.232569	0.251261	0.388069	0.698354	2.10914	2.57004	0.89701	1.25031	high
TCGA-RD-A7C1	1.38904	1	1.01345	3.47965	0.385493	1.00315	0.22521	0.384271	0.457458	0.848377	0.284815	2.23087	0.864087	0.855237	5.13533	0.640147	1.26752	0.46511	low
TCGA-BR-6456	1.4411	1	0.0304231	0.117514	0.3761	1.18834	0.304231	0.00451394	0.568532	0.101871	0.038475	0.103918	0.280146	0.634293	3.98269	1.77276	0.730568	0.976701	high
TCGA-VQ-A8PF	0.208219	1	0.0306236	0.523851	0.154344	2.39235	0.122495	0.0227184	0.0248817	0.692163	0.193643	0.941428	0.0469987	0.132255	0.174573	1.1316	0.700912	1.0113	high
TCGA-D7-A74A	1.66301	0	0.4	0.239118	0.00316982	2.71824	0.999999	0.00494573	0.0812499	0.251136	0.337243	0.500978	0.57552	0.0595687	4.86587	0.71061	0.550311	0.928949	high
TCGA-BR-4253	0.339726	1	0	0.174857	0.0368299	2.12323	0.0704177	0.00522401	0.0858216	0.324215	0.890547	0.360796	0.108072	0.0104867	0.100356	0.250198	0.964388	1.10376	high
TCGA-BR-8381	0.613699	0	0.383101	0.271798	0.13011	1.8752	0.218915	0.276087	0.533604	0.320702	1.66112	0.448657	0.608951	0.0978035	0.623972	2.17788	0.636581	0.847738	low
TCGA-FP-7998	1.85753	0	0	0.432631	0.146006	1.6118	0.359343	0.0193878	0.159254	0.656321	0.351165	0.624875	0.200543	0.360004	0.3791	1.25355	0.759951	1.07167	high
TCGA-HU-A4GD	1.89589	0	0.575251	2.06329	0.525151	10.2098	5.98261	1.2888	0.373913	1.39651	0.472874	5.10879	0.595924	0.625372	2.78738	3.92428	0.798612	2.05985	high
TCGA-CG-4306	0.00273973	1	0	0.219321	0.223627	3.51806	0.529943	0.00491429	0.161467	0.194087	0.209437	0.339405	0.177913	0.01973	2.48827	0.753166	0.932067	1.11982	high
TCGA-VQ-A8PH	1.06575	1	0.0692164	0.725692	0.059239	7.73142	0.484515	0.00513488	0.0562383	1.44856	0.153187	1.11121	0.079671	0.0670009	2.39563	1.13128	0.129854	1.02526	high
TCGA-R5-A7ZR	0.506849	1	0.45234	0.773779	0.0301106	2.20083	1.80936	0.00671146	0.0367526	0.41653	0.0858088	0.556232	0.208265	0.00673633	2.40363	0.900026	0.152751	1.08483	high
TCGA-HU-8238	0.126027	0	0.805752	0.691635	0.183043	2.02458	1.02957	0.159401	0	0.0374729	0.39628	2.17123	0	0.0933288	10.4807	0.954294	0.319124	0.635169	low
TCGA-BR-8081	2.68767	0	0.0302902	0.468005	0.360055	2.03419	0.181741	0.0359538	1.1321	0.507132	0.38307	0.475936	0.0464871	0.0496197	0.653689	1.37757	0.931952	1.17111	high
TCGA-VQ-AA6G	2.16986	1	0.103735	0.057242	0.0221954	12.5823	0.752078	0.0307827	0.0842846	0.173677	0.213183	1.41734	0.38806	0.0077242	3.87018	0.995155	0.973065	0.945914	high
TCGA-BR-8686	1.73973	1	0	1.86461	0.0909429	4.19426	0.31878	0.179733	0.56982	0.373601	0.16126	1.17599	0	1.98439	0.48027	1.26856	0.143532	0.610739	low
TCGA-VQ-A94O	1.75342	1	0.101817	0.393285	0.093595	1.30242	0.98423	0.0503559	0	0.397754	0.0858428	0.510081	1.26311	0.0505425	8.5197	1.88116	0.331092	0.640886	low
TCGA-HU-A4GH	0.980822	0	0.251682	0.61865	0.13925	3.2299	2.72274	0.0543164	0	0.536297	0.20255	2.31334	0.298475	0.0511103	3.09307	3.05667	0.583774	1.06207	high
TCGA-CG-4437	0.671233	0	0	0.320426	0.165659	1.04073	0	0	0.68956	0.14957	0.0282449	0.30515	0.154244	0.0266081	2.60999	0.825278	0.854756	0.869023	low
TCGA-D7-6815	1.33151	0	0.817876	0.188047	0.0842569	17.9816	0.306703	0.0151687	0.221508	0.427913	0.237036	0.372489	1.63439	0.0659747	2.76829	1.88887	0.115079	0.891355	low
TCGA-CD-8525	1.04932	0	1.17064	0.430647	0.296857	5.27163	1.6166	0.148877	0.317048	0.27999	1.02222	1.44712	0.0641644	0.0249048	15.1512	1.82219	0.920308	0.694764	low
TCGA-CG-5719	0.0849315	0	0.627907	0.742469	0.332674	1.506	0.493356	0.0199637	1.63985	0.0750906	0.311965	0.245118	0.99808	0.868299	7.91679	1.91228	1.7165	0.714037	low
TCGA-CD-8533	1.28219	0	0.302057	0.629673	0.111705	1.19595	0.503429	0.069715	0.0818072	0.337145	0.212223	0.66491	1.03016	0.519803	3.49848	5.24688	0.277043	0.389442	low
TCGA-CD-8530	1.03288	0	0.949686	0.767354	0.241902	1.7432	1.11927	0.0301943	0.275579	0.141965	0.750646	2.20122	0.507524	0.843523	2.43068	2.74763	1.20899	0.852085	low
