# Supplementary material for: A Novel Matrisomal-Related LncRNA Signature Associated With Survival Outcome and Immune Evasion in Patients With Gastric Cancer
Source: Front Oncol. 2022 Jun 24;12:926404. doi: 10.3389/fonc.2022.926404 (PMC9263572; doi:10.3389/fonc.2022.926404)
Supplement: Supplementary file 2 [file Table_1.xlsx]

## Sheet: Sheet1
AL512506.1
AL136307.1
AP003119.2
AL162430.2
AP003354.1
AL121906.2
AL161772.1
AC004687.1
AL136221.1
CAPN10-DT
RABGAP1L-AS1
ODF2-AS1
AC068580.2
AL139384.2
AC005387.1
AL139286.1
AC090948.2
AC234775.2
AL132639.2
AC005519.1
AC005046.1
LINC01063
AC092718.3
AC012184.3
AC244093.5
LINP1
AC034102.6
SAP30-DT
AC093627.5
AC080037.2
AL354989.1
LINC01521
AL513320.1
AC245297.3
AC008083.2
AC004923.4
AP005131.2
AC106897.1
AC020978.1
AC011298.1
AC245884.8
AC112496.1
AC093297.2
AC254562.3
AC018752.1
RN7SL832P
AC099518.6
LINC02012
TSPEAR-AS1
AL121894.2
AL450344.2
AL121655.1
SOCAR
LINC00519
AC025171.4
AC023825.2
AL034550.1
ZBTB40-IT1
PPIC-AS1
LINC01139
AC139530.1
LINC01534
AC022034.1
AC009318.2
AC008764.2
AC090198.1
Z98200.1
TMEM147-AS1
AC009065.4
AL161729.1
ERVK13-1
AC015849.3
AL132989.1
AC068491.2
AP001793.1
AC005696.4
AC015727.1
AC093535.1
CHRM3-AS2
AC022150.2
AC246787.2
AL512625.2
AL355916.1
AC108451.2
AC133065.1
AC087276.1
AL161891.1
AC012557.1
AL117332.1
AC011450.1
B4GALT1-AS1
AL022328.2
ITGB2-AS1
FOXN3-AS1
AC002558.3
BHLHE40-AS1
AC011379.2
AC090425.3
AC092903.2
AL451085.2
AC109460.2
AL096701.3
AC108727.1
MACORIS
AC024075.3
AP001469.3
DSCR8
AC016705.2
AC004034.1
AC116407.1
AC104532.2
AL162390.1
AC104984.5
AC006213.3
AC006504.7
AC011511.3
HNF1A-AS1
LINC02005
LINC01315
AC139792.1
AC079035.1
AL606970.1
TSPEAR-AS2
DNMBP-AS1
AL731563.3
AL021878.2
AL121839.2
AC092720.1
LINC01579
AC079921.2
AL513534.2
AP000873.3
AC007390.1
C1orf195
AC109439.1
AC067817.2
SH3PXD2A-AS1
AC027097.2
ZNF232-AS1
AC007611.1
AC103740.1
LINC00239
AL162377.1
AL138921.2
ENO1-AS1
AC092653.1
LINC01480
AP002992.1
C8orf49
RERE-AS1
AL138789.1
AC006042.1
LINC01215
AL928654.1
AC002094.4
AC078993.1
AC022167.3
AC145285.3
AL023653.1
ARMC2-AS1
AC090559.1
LINC02761
AC136475.1
AC023157.2
AC068792.1
AC008735.2
LINC02582
PSMA3-AS1
AL031665.1
AC022211.2
AP002784.1
LOXL1-AS1
KIAA1671-AS1
INE1
AC090229.1
AC009549.1
AC010319.4
AL158847.1
AC005332.6
AC015802.3
H1-10-AS1
AC144831.1
AP006621.1
AL360091.1
AC073896.3
AC112220.2
RNF32-AS1
BOLA3-AS1
AL021154.1
AL356364.1
GABPB1-AS1
AC079210.1
AL139288.1
AC145124.1
AL133243.3
AC010503.4
AC084026.2
PPP1R26-AS1
LIX1L-AS1
AC093904.4
BNC2-AS1
AC022400.2
AC090186.1
C5orf66-AS1
DHDDS-AS1
LINC02256
HHLA3-AS1
AC007938.3
AC100830.1
IGFBP7-AS1
AC090617.4
AL353693.1
AC008074.2
AL117335.1
AC020891.2
AC092119.2
AL596325.2
AL162595.1
AC108463.2
AC092115.3
NR2F2-AS1
CFLAR-AS1
ASH1L-AS1
AC026356.2
AC087752.3
C9orf147
AL137244.1
AL139246.3
AP000766.1
AL157904.1
CHROMR
AC135050.5
AC008808.2
PRC1-AS1
LINC01558
MAP3K14-AS1
AC104564.5
RUFY1-AS1
AC107959.1
AC034229.4
BANCR
AC245041.2
LINC02588
Z69666.1
LNCAROD
AL139023.1
LINC01671
AC106900.1
LINC00526
AC053503.4
GIHCG
VIM-AS1
LINC02749
LINC01322
AC027682.6
AC087500.2
AL121832.1
AC027607.1
DOCK9-DT
AC009095.1
AC012313.2
AC138956.2
FLVCR1-DT
FOXD3-AS1
CHN2-AS1
FZD10-AS1
AL450263.1
THORLNC
AP000240.1
MNX1-AS1
AC012640.2
AC005070.3
ADAMTSL4-AS1
AC005086.2
AL121583.1
AC103769.1
DLGAP1-AS1
SLC25A25-AS1
AC083841.1
LINC01996
AC127024.4
SNHG1
LINC02542
SND1-IT1
AC073655.2
AL161785.1
AC021188.1
LINC00173
CARD8-AS1
AC011444.1
AC104083.1
AP001094.1
AC016737.1
AC135507.1
AC017006.2
TFAP2E-AS1
PIK3CD-AS2
AC074117.1
AC006206.2
AL139807.1
AC092143.3
LINC01089
AC073517.1
AC021218.1
AC018607.1
LRRC8C-DT
AC109454.2
AL080317.1
LINC00216
LINC01781
AC015726.1
SNHG18
U62317.3
AC112721.2
AL596244.1
TBX2-AS1
AC090519.1
AC087392.5
AC022784.6
MIR924HG
OSGEPL1-AS1
AL133355.1
AL662791.1
FAM83A-AS1
FAM66D
HECW2-AS1
AL034346.1
AC068580.1
CSGALNACT2-DT
AL138930.1
AL031670.1
LINC00924
AC007496.1
AC024267.5
AF111167.2
AC099684.2
LUCAT1
HCG27
AL357033.3
WDR5B-DT
AC007496.2
PPP4R1-AS1
AC138028.4
LINC01857
AL583785.1
LINC00921
LINC02875
AL354836.1
AC018638.7
AL158207.2
AP001020.3
AC106771.1
AC009107.2
PRR7-AS1
HCG25
AC109361.2
AC087286.2
AC008737.1
ZNF426-DT
AL391001.1
LINC01376
AL139035.1
AC021028.1
LINC01176
AP002812.5
LINC00894
AC244034.2
AP002340.1
AL031600.1
AC090559.2
AL355076.2
AP001486.2
AC107952.2
AL499627.1
AC079322.1
AL356740.3
AL513008.1
AL355312.3
AC114488.1
MUC20-OT1
IRF1-AS1
AC124242.1
AP003419.2
AC104072.1
AL109615.3
DLGAP1-AS5
GHRLOS
AC084824.4
AP003352.1
LINC02195
AC010530.1
AC016747.3
AL121829.2
ZMIZ1-AS1
AC026367.3
SGMS1-AS1
PCED1B-AS1
AP005131.3
AC018845.3
AC116914.2
GSN-AS1
AC069120.1
AC055764.1
AL360270.1
AP000757.1
AC092794.2
AP001453.1
AC090589.3
AC010300.1
AC244153.1
AC138956.1
AC012442.1
AC020907.4
AC104958.2
LINC00242
LINC01124
ADAMTS9-AS2
AC025178.1
AL354993.1
AC245884.10
GRASLND
SEPTIN9-DT
AC006480.2
KCNQ1OT1
AC020908.3
AC015971.1
AC090912.3
AC130371.2
AL354811.1
MRPS9-AS1
AL683813.1
AC026803.1
AC023632.2
LINC01342
AC127526.2
AL133338.1
BX293535.1
AC012065.2
AL080317.2
AL391684.1
YEATS2-AS1
AC012358.1
AP001372.1
AC018809.1
AC127024.3
AC103923.1
AC134407.1
AC011479.2
AC117490.2
ALOX12-AS1
AL161421.1
LINC01287
AF186192.1
COPDA1
AC009318.3
AC130456.3
AC021146.12
AC119396.1
AL049840.6
AL122035.1
BAALC-AS1
AC124312.3
AC092574.2
LINC02313
LINC01431
AC127024.2
AC105020.1
AP002761.3
AC002310.1
AL606760.1
AC020978.4
LINC00324
AC109446.2
AC006504.1
AC245128.3
AL117209.1
WASHC5-AS1
LINC00476
TMEM92-AS1
AC073487.1
AC079414.3
AC011481.2
FAM30A
SUV39H2-DT
LINC01116
LINC02106
AC022400.1
AC010245.2
AC060766.3
LINC02614
AC025430.1
AL049555.1
AL049840.2
SNHG14
AL512656.1
ILRUN-AS1
AL133297.2
JMJD1C-AS1
DLGAP1-AS2
LINC02084
AC104564.1
AC244502.1
NFYC-AS1
FOXP1-AS1
LINC02257
AC009061.2
ANKRD10-IT1
EXOC3-AS1
AC092436.2
AL353804.1
AC231981.1
AC083900.1
COL4A2-AS1
CDC42-IT1
Z99289.1
AL365361.1
DIP2A-IT1
LINC00662
AC074138.1
AC087301.1
AC012306.2
LINC02773
AL031123.1
ADAMTSL4-AS2
CU104787.1
LINC01719
AC010201.1
AP001922.5
AC005006.1
AC005674.1
AL158166.1
TMED2-DT
HK2-DT
AC004847.1
AC008753.2
AC120349.1
SEC62-AS1
AP001065.4
LINC02387
AC025569.1
AC091153.3
AL359962.2
C5orf34-AS1
AL031055.1
AP000593.3
LINC02416
AL078581.4
LINC00525
AC009093.1
AC005154.4
AC005670.3
AC027279.1
AP002360.1
AC083906.3
AC005383.1
SLC16A1-AS1
AL031666.2
AL158163.2
AL357079.1
FAF1-AS1
AC245041.1
AC007406.3
TRG-AS1
AC091182.2
AL606489.1
AC139720.2
AC023509.3
AC005838.2
AC114939.1
AC069549.1
OVOL1-AS1
AC002558.2
USP30-AS1
LINC01703
ACVR2B-AS1
AC024361.3
LINC00235
AC007014.2
SMAD9-IT1
NALT1
LINC00926
AL135925.1
TM4SF19-AS1
AC130456.2
AC010643.1
AC005837.4
AC022509.3
SCAT2
AC053527.2
AC026471.4
AC092171.5
AC036108.3
AC010761.3
AC010149.1
AC064836.2
AC021683.1
NKILA
LINC01914
AC007036.2
AC135178.4
AC119403.1
MIR99AHG
AC027018.1
MCM3AP-AS1
AL133467.4
MIR100HG
AC244197.2
AC006111.2
AC024941.2
AC097641.2
AC027097.1
AC116913.1
RC3H1-IT1
AC016027.3
AL844908.2
AC130650.1
AP000944.1
AL606834.2
AC008115.4
GNG12-AS1
MAILR
AL121845.4
DRAIC
AL133243.2
AC055855.1
AC015802.5
LINC02593
LINC02303
AC010331.1
AC026124.2
ZNF436-AS1
AL450384.1
AL031667.3
AL121832.3
AP001178.2
AC083843.2
AC073575.2
AC026368.1
LINC00342
ZBTB46-AS1
AC005695.2
AC007193.2
AC040904.1
AL645608.7
AC090114.2
FP236383.5
AC025034.1
AC011465.1
CEBPA-DT
AC098484.1
AL590226.1
AC022706.1
PAXIP1-AS2
AC105001.1
AC092794.1
AC068790.3
AC009318.1
AL137779.2
AC087645.2
U52111.1
AC036176.3
AC139795.2
AP003059.1
AC022306.2
AP000251.1
AC113143.1
AC017074.1
AC110792.3
AC015712.1
LINC02328
FOXCUT
SPAG5-AS1
AC020661.2
AC005899.6
AC116914.1
AC234772.1
AC138207.4
AC069185.1
ZNF582-AS1
AC106795.2
SERTAD4-AS1
ARIH2OS
AL592148.3
NUTM2B-AS1
Z97653.1
SNHG9
AC004223.4
AL163953.1
AC040169.1
BCAR4
AC027307.1
AC132807.2
GK-IT1
AC010463.3
AC116552.1
AC016590.2
AC002398.2
AC093627.6
AL139042.1
AL035071.1
AL356417.2
AC136424.2
AP006621.2
AC147067.2
AC015911.3
AC006942.1
AC139768.1
AP000442.1
AC068620.2
ASH1L-IT1
AL109914.1
AL731566.2
MIR3142HG
CNN3-DT
LINC00996
AC002306.1
AC005324.4
AC007728.2
AC008957.1
ZBED5-AS1
BACH1-IT1
AC010422.2
FENDRR
AC078962.1
SDCBP2-AS1
AC118344.1
SNHG11
AL162734.1
AC012181.2
AL583810.1
AC007406.4
AL354920.1
AL157392.3
AC007686.3
AC007405.3
PAN3-AS1
DLG3-AS1
PURPL
HOXD-AS2
AC092803.1
Z98257.1
AC011477.1
AC129510.1
LINC02474
AL513217.1
AC148476.1
AL365330.1
AL021707.2
AC135178.6
LINC02384
RRN3P2
AC012368.1
AC091185.1
AC018695.4
DNAJC9-AS1
LINC00540
PDE2A-AS2
AC046143.1
AC127024.6
AC010618.3
ZNF236-DT
AL133215.2
AC134312.5
AL512306.3
LINC01754
AC018926.1
MIR210HG
AC025682.1
AC109309.1
ATXN1-AS1
AC011481.1
AL391095.3
LINC02254
AC114760.2
AC011472.4
AC004264.1
MIAT
AL391422.4
AC009950.1
IGF2BP2-AS1
GEMIN7-AS1
GAS6-DT
LINC01137
AC063965.2
AC019205.1
AC115618.1
HRAT92
GARS1-DT
UBAC2-AS1
G2E3-AS1
LINC01807
AC022762.2
U47924.3
LINC01357
AL031775.2
AC091132.5
STAG3L5P-PVRIG2P-PILRB
LINC01772
WAKMAR2
AL161729.4
AC026369.2
AC104041.1
AL354766.2
AC131097.3
RBM38-AS1
AC027307.2
AL117382.2
AC009831.3
BICRA-AS1
AL391335.1
AC068987.3
HHLA3
STK24-AS1
SSBP3-AS1
AL356215.1
SNHG15
AC073896.4
AC020978.3
AC103563.2
POC1B-AS1
AC141002.1
AP000763.3
AC036176.1
AC026202.2
AL157392.4
USP3-AS1
AC005034.5
AC007128.2
AC005072.1
OSTN-AS1
SEMA3F-AS1
AL158206.1
AC124312.2
Z94721.1
ODC1-DT
AL136980.1
KTN1-AS1
LCMT1-AS1
AC010973.2
LINC02487
AP001189.3
FUT8-AS1
FLNB-AS1
RNASEH1-AS1
AL355385.1
LINC02878
AC009283.1
LINC00482
CR936218.1
AL354893.2
DICER1-AS1
AL353796.1
AC025031.3
AC011479.3
ZNF793-AS1
Z69706.1
AC093001.1
HIF1A-AS3
AC005785.1
AC008569.2
ZNF433-AS1
MANCR
AC106028.2
AC087477.2
HDHD5-AS1
AC006435.2
C3orf35
PSMB8-AS1
AC025287.3
LINC00957
MINCR
AC245100.5
ENTPD3-AS1
Z83843.1
PSPC1-AS2
AC073195.1
PRSS30P
AC016526.2
AC022146.2
LINC01560
PP7080
AC079313.1
AL359513.1
LINC02315
AL157935.1
MBNL1-AS1
AL355102.1
AC009121.3
AL359921.1
AC105460.2
FRGCA
LINC01607
AC245884.9
AL354733.3
LINC02178
AL590560.3
AC093732.1
CASC15
AL158835.2
AC107294.3
LINC01506
AL139287.1
HCG15
AC100814.1
AC099811.5
LINC00443
AC010327.5
AC009090.3
AP003071.4
ARHGAP31-AS1
CATIP-AS2
AP000692.1
AC090739.1
LINC01273
AL353593.1
SMIM2-AS1
AC018755.4
GAS6-AS1
AP000345.2
USP12-AS1
AC008105.2
AC067852.3
HAGLROS
AC079921.1
FTX
AL359853.1
PPP1R14B-AS1
AL023584.2
ACTA2-AS1
AC008982.2
AL133215.1
CCDC18-AS1
DANCR
AL049780.1
AP000851.2
RPARP-AS1
AL121890.5
AP005131.5
AL450998.2
AC114947.2
AC133552.5
AC010260.1
AC004908.3
NARF-AS1
KRT7-AS
AC068473.5
AC137932.3
AC068888.1
FGD5-AS1
LINC00174
AC114284.1
MIR7-3HG
N4BP2L2-IT2
AC124283.2
AC087741.1
PDCD4-AS1
LACTB2-AS1
AC011510.1
BRWD1-AS2
DNAH10OS
GK-AS1
AC068533.3
CEP250-AS1
ARRDC1-AS1
AC103563.7
CLCA4-AS1
AC010326.3
MHENCR
PTGES2-AS1
MRPL20-AS1
EIF3J-DT
AC012615.6
PIK3IP1-DT
LINC01980
AL022328.3
AC009237.14
LINC02446
LINC00092
AL450344.3
SLC30A6-DT
LINC01778
LINC00574
AC092368.3
GAS5
MIR1-1HG-AS1
AC145343.1
AC027682.4
LINC00861
HOXC-AS3
LINC00472
SH3BP5-AS1
AC061992.2
HCG11
AC008972.2
AC022182.2
AC068389.3
KANSL1-AS1
AC093726.1
MMP25-AS1
RAP2C-AS1
ZNF346-IT1
AL590004.3
AC007546.1
AC107081.1
LINC01239
AL683807.1
AC007533.1
SENCR
AC012181.1
AL022328.4
AL356481.1
LINC01730
LINC00426
AC090425.2
AL121820.2
AC087286.4
MIR205HG
AC004067.1
RABGAP1L-IT1
AL137779.1
AC026471.2
PRKAR1B-AS1
AP001107.3
AL513327.1
AL139120.1
RERG-IT1
AL513123.1
AL359076.1
LINC00865
CCDC144NL-AS1
AC009974.1
AL049612.1
LBX2-AS1
RASSF1-AS1
AP002478.1
AL132657.1
AC073569.2
AC112491.1
AC007277.1
AL031320.2
RGMB-AS1
LINC01081
LINC02768
AC083799.1
AC040934.1
AC007991.2
ZKSCAN2-DT
AC010754.1
STIM1-AS1
DLEU2
OLMALINC
AC025043.1
AP001363.2
AC009806.1
AP000894.4
AC010275.1
MRTFA-AS1
AC005253.1
KCNJ2-AS1
AC090825.1
LINC02888
Z95115.1
AP005262.1
AC024145.1
FO393419.2
LINC02544
AC095057.3
LINC00339
AC012254.1
AC005261.3
LINC02528
DUBR
LINC00685
UICLM
ATP6V0E2-AS1
MAGI2-AS3
AC068658.1
AL035420.3
AL031186.1
AL162582.1
AC006033.2
AC084018.1
AC073046.1
KCNMB2-AS1
AL590705.3
AC002553.1
AL359715.2
AL139123.1
UBOX5-AS1
HOXB-AS1
AL590093.1
CERNA1
PELATON
AC010487.1
PANK2-AS1
RPL37A-DT
AC117500.2
LINC01711
SPINT1-AS1
AL390728.5
THCAT158
AC026979.2
AF124730.1
AC009996.1
AC002550.2
AC112484.1
AL390195.2
LINC00294
AC002401.3
MIR548XHG
OSMR-AS1
BACE1-AS
AC093702.1
NARF-IT1
AC073389.3
AC002511.2
PICSAR
TTC39C-AS1
AC009120.2
AC037198.2
AC017104.1
AL035071.2
AC026369.3
AC005899.7
AL158212.3
AC129507.3
MAFG-DT
AC006141.1
SBNO1-AS1
AC092171.3
AL096828.1
AL138963.1
AL662797.1
KLRK1-AS1
MAP3K4-AS1
KLHL6-AS1
AL606491.1
AC005776.2
AC004921.1
AC007384.1
SAPCD1-AS1
AL031710.1
ELN-AS1
AC009404.1
AC078846.1
AC083964.1
AL357054.4
PART1
VPS9D1-AS1
AL160006.1
AP003392.3
HAND2-AS1
AC002401.2
RUSC1-AS1
AC020558.2
AC008870.2
AL137802.2
AC008760.2
AC008124.1
AC009152.1
GRK5-IT1
AC090948.3
CFAP61-AS1
RBM5-AS1
LINC01018
AL139099.2
U91328.1
GTF3C2-AS1
U62631.1
AC015849.4
SERPINB9P1
AC126773.4
AC093799.1
AC104825.1
AL133371.2
AC024075.1
AC115522.1
AC132192.2
PRKCZ-AS1
AC005332.1
AL356481.2
TTC28-AS1
PRKCQ-AS1
AC012073.1
FGF14-AS2
AL136368.1
HAS2-AS1
AC023043.3
AL136988.2
ATXN2-AS
ANKRD44-AS1
AC106772.2
LINC00578
Z68871.1
AC011498.6
TRBV11-2
SNHG7
AL353622.1
AC073569.1
CH17-340M24.3
LPP-AS2
AC007879.3
CARNMT1-AS1
LINC00337
AL049552.1
AC005899.5
AC093673.1
LINC02038
AC008735.1
AC004951.1
AP000695.1
AC026803.2
AC005332.7
AC015922.2
AL645941.1
CASC8
SKAP1-AS1
ZNF337-AS1
AC009113.1
HAR1A
AL137798.1
AC074135.1
AC027575.2
AL731566.3
AD001527.1
AL135999.1
FO393418.1
AL354928.1
AL354892.3
AL021707.6
POU6F2-AS2
AC084824.5
AC079915.1
AC010168.2
AL132656.2
LINC02690
AC090970.1
AC080162.1
NAPA-AS1
AC091057.1
AC008105.1
AC068790.7
AC007569.1
SFTA1P
AL589843.1
AC005076.1
AL135924.2
AL133342.1
ZNF667-AS1
LINC01150
LINC01943
AC118553.1
HOXC13-AS
AL596202.1
AL590666.2
MIR31HG
TOLLIP-AS1
AL078587.1
AC090772.1
ZNF197-AS1
AC105206.2
AC007541.1
ZNF460-AS1
AP003170.3
LINC02563
AC027796.1
AL022157.1
MSC-AS1
AC114956.1
AL049838.1
BX539320.1
AL118516.1
AL450384.2
AC004076.2
AC010761.1
AL512408.1
AC097534.1
GACAT2
MIR155HG
PRKAR2A-AS1
C6orf223
AC090044.1
AL590705.1
AL356299.2
CYTOR
AC025171.5
MIR223HG
AC079145.1
HID1-AS1
AC091588.3
RALGPS2-AS1
AC138150.1
C5orf38
EDIL3-DT
GRTP1-AS1
HMGA1P4
AC109992.2
LINC02489
LINC02100
ZDHHC20-IT1
AC024361.1
AP001434.1
AC005332.3
AC026904.1
BET1-AS1
RHPN1-AS1
AC090970.2
AC004540.2
AC027117.1
AL442125.1
AC032044.1
AC117394.2
AL161431.1
AC211433.1
AC145098.1
AC008770.3
AC005180.2
ATP1B3-AS1
AC091231.1
CASC2
AC008906.1
THUMPD3-AS1
POU6F2-AS1
AC010654.1
AL354892.2
LINC00839
PPP3CB-AS1
EPS15-AS1
LINC02611
AC016394.1
MID1IP1-AS1
MCPH1-AS1
AL662844.3
AC023510.2
CARMN
AC025280.1
AC091180.5
LINC00622
AL021707.4
LINC02428
LINC01269
AC010768.2
H19
AC012467.2
AL122035.2
AL157700.1
BX470102.1
AC004816.2
AL731577.2
AL359962.1
AC009509.4
AL162171.1
AC092164.1
AL031058.1
AC107884.1
LINC01597
Z93930.2
AC002116.2
LINC01934
DBH-AS1
AL136304.1
AC004816.1
AC024075.2
AC245060.5
LINC02762
AL355488.1
AC022034.4
SMC5-AS1
AC113139.1
AL445222.1
LINC02637
AL022322.1
AC068790.2
AC073896.2
PAXIP1-DT
IDH1-AS1
SNHG10
LINC01978
AC243960.3
AC104463.2
AC244517.7
U73169.1
AC010883.1
LINC01547
C1RL-AS1
MGC32805
SNHG20
AC026355.2
AC107993.1
LINC01356
WDR86-AS1
AL122010.1
AL008721.2
AP002812.2
AC004637.1
AC006064.2
MIR600HG
AL513327.2
AC134312.3
AP001107.5
TRMT2B-AS1
AP000704.1
AC092910.3
BMS1P4
AL451069.2
BX284668.4
AC116348.2
AP002993.1
AL139220.2
AL445248.1
AC083880.1
AC090152.1
AL137782.1
AC008280.2
AC018926.3
AC026356.1
AC007566.1
MATN1-AS1
DSCR4
AC090589.2
AC087392.1
ASMTL-AS1
AL358472.3
AC027228.1
AL133227.1
AC011523.1
AC008731.1
AL355075.2
AC022007.1
AL391121.1
BTF3-DT
AL021707.1
RAMP2-AS1
AL031717.1
LINC01088
AC008622.2
AC116036.2
AL023803.2
AL583808.1
AC008393.1
AC100861.1
AC016957.2
AC046134.2
AC007991.4
AC008750.4
LINC02575
AP001107.4
AC093249.6
AC005330.1
AL157394.1
AC008669.1
AC009686.1
AP003392.1
DSG1-AS1
AC132872.3
RNF213-AS1
AL355916.2
PTPRK-AS1
AC099518.1
AL138787.2
AL035448.1
AL359182.1
AC078923.1
AC109587.1
AP001922.6
DNAJC3-DT
AC138207.5
AC002070.1
AC132192.1
MUC12-AS1
RHOQ-AS1
TMEM99
AC012186.2
NIFK-AS1
SAP30L-AS1
AC138207.2
AC008608.2
LINC02422
AL133245.1
AC005532.1
AL512328.1
AC012645.4
AF131215.4
AL049836.1
AC083862.1
AC090877.2
AC016405.1
AC002553.2
AC123912.4
AP000866.6
AC243967.2
AL162231.2
LINC02154
AC253536.3
AL731571.1
MEG3
AC092535.5
LINC01117
PSMD6-AS2
AC113346.1
AC012409.1
AC090510.2
MALAT1
AL109741.1
AC005280.1
LINC01615
AC069224.1
AL049780.2
AL138760.1
AC024267.3
AC005540.1
AL009178.2
LINC01252
C2orf49-DT
FIGNL2-DT
SNHG21
LINC01082
AC018766.1
LINC00648
AC120498.10
AC087500.1
LINC00707
AC121247.1
AP003110.1
AC004832.5
SGSM3-AS1
U47924.1
AC107375.1
LINC02244
AC131571.1
AC090907.1
LINC00641
TGFB2-AS1
AC009118.3
LINC00667
AP001528.1
AC008537.2
AC124016.1
AC105339.3
KLHL7-DT
THBS3-AS1
MIATNB
AC055720.2
MIS18A-AS1
LINC02693
EPB41L4A-AS1
AL020997.3
ZNF503-AS2
AP001554.1
AC127024.5
AL024508.1
AC011939.2
FALEC
AL592494.2
AC022509.2
AC004494.1
MAL2-AS1
AL139385.1
AC090948.1
LINC01133
LINC02365
AC006369.1
NEBL-AS1
AL512791.1
AC106739.1
LINC01977
AL590438.1
AC023090.1
AL158063.1
AC019080.3
LINC01235
AC123912.1
LINC01094
LINC00973
AC011462.4
AC007773.1
TH2LCRR
LINC02520
AC079305.1
AC037459.2
AC004477.2
AL356481.3
LAMA5-AS1
AC137932.1
AL133415.1
LINC01748
LINC00649
GAU1
LINC00205
AC004908.2
AL162431.1
HMGA2-AS1
AL162274.2
AL031651.2
USP46-DT
AL139407.1
AL031714.1
AC087482.1
LINC00528
AC093010.2
AC012557.2
AC018648.1
AC108673.2
LINC02253
AL360181.2
STARD4-AS1
AC080038.1
AC073367.1
TMEM220-AS1
AC100830.2
LINC00852
AC021739.2
RASSF8-AS1
CD44-AS1
AP000254.2
LINC02884
SOX21-AS1
AL110115.1
AC007216.3
ITCH-IT1
CACNA1C-AS2
AC004540.1
AC007637.1
AC008937.2
REV3L-IT1
AC015819.1
AC112512.1
AC074032.1
MIR3945HG
AL021707.8
HNF4A-AS1
AL022067.1
MYOSLID
AC005083.1
AC122129.1
SNHG30
LINC01278
LINC02604
AC010618.2
AC103746.1
AC009554.1
RAET1E-AS1
AP000808.1
AL133330.1
AL163952.1
AL136115.2
UGDH-AS1
AC021851.1
AL662844.4
SETBP1-DT
SUCLA2-AS1
AP001160.1
AL590764.1
PTOV1-AS2
AL691447.2
ZNF32-AS2
AC015871.3
AC092301.1
AC009318.4
AC015660.2
AC087273.2
AL359504.1
AC125494.2
AP002954.1
AP005131.4
LINC01410
HCG21
ZEB1-AS1
AL023581.2
AL359715.1
RFX5-AS1
PXN-AS1
AL031668.1
CARMAL
AC100803.3
ZNF790-AS1
AC016888.1
AC006441.1
AL022328.1
AL591178.1
AL133343.2
ZNF32-AS1
NR2F1-AS1
AC097639.1
AC004253.1
AC012313.5
AC145285.2
AL731567.1
AC002128.1
ARHGAP5-AS1
TTC39A-AS1
LINC01679
AC093690.1
AC007996.1
AC108449.2
LINC00365
AC093788.1
THBS4-AS1
AC012676.4
AC139887.4
AC079466.1
AL139260.1
DLG5-AS1
AC016586.1
AC004707.1
AP002812.3
AC123023.1
TMPO-AS1
AL022313.2
PCCA-AS1
AP003119.3
AP001029.1
AP001469.2
AL359921.2
AC010655.2
AC011825.2
LINC01138
AC087501.2
KANSL1L-AS1
AL365181.2
LINC01355
AC007998.3
AC109322.1
AL353708.3
AC020910.5
AC027117.2
AL391832.2
AC126118.1
AL020993.1
AC023024.1
LINC00653
NADK2-AS1
AC007619.1
AL162411.1
LINC01913
AC090192.2
AC012085.2
AC120053.1
AL136084.2
AL161719.1
AC087501.1
AC243829.1
AL355001.2
AC010834.3
Z97989.1
AC005261.1
HCG18
UBE2R2-AS1
AC135050.3
SH3RF3-AS1
AC093278.2
LMNTD2-AS1
INSIG1-DT
AC074389.2
ZSCAN16-AS1
LINC02541
LINC01638
LINC00460
LINC01871
AL022341.1
AL162586.1
LASTR
LINC00958
LINC00702
AL139384.1
AC008395.1
AC007216.4
ARHGEF2-AS1
AL512306.2
KDM2B-DT
AL049539.1
AC012313.3
AP001160.4
AC008556.1
AC016831.4
AL136295.7
U73166.1
AC127502.2
AC008443.2
HSD11B1-AS1
AC078962.3
EML4-AS1
AC009902.2
LINC01979
PLAC4
SOCS2-AS1
IFNG-AS1
AC006160.1
AP000487.1
TPT1-AS1
AC116025.2
AC018653.3
AC107982.3
AC104794.3
AC090579.1
TPM1-AS
PCAT6
MRPS30-DT
AC005165.1
AC245140.2
AC004771.4
AC004706.1
AC104117.3
Z97200.1
AC004000.1
SUGT1-DT
PFKP-DT
AC124067.2
AC002398.1
CENATAC-DT
OSER1-DT
AC027796.4
AL110115.2
CKMT2-AS1
BARX1-DT
AC244093.3
AC037487.2
AL391244.1
AC009126.1
IGBP1-AS1
AL133467.1
TRAF3IP2-AS1
AL354872.1
LENG8-AS1
LY6E-DT
AC145423.2
AC000120.1
KDM4A-AS1
AF129075.1
SLCO4A1-AS1
AC022893.1
ERICH6-AS1
AC004492.1
AL691420.1
AC131011.1
AL136162.1
LINC00899
AC099850.3
AC087392.2
AL137058.2
AC007319.1
AC016542.1
AC254629.1
RASGRP3-AS1
NPTN-IT1
CTD-3080P12.3
PDXDC2P-NPIPB14P
LINC01503
AC068790.5
AC012645.3
AC012363.1
AC244205.1
AC004803.1
AL157871.5
LINC01556
AC247036.1
AC096733.2
AC011442.1
AC025575.2
DLGAP4-AS1
TSPOAP1-AS1
AC021739.4
AC010478.1
AL033397.2
BAIAP2-DT
AC068888.2
AL390955.2
OIP5-AS1
AC068790.4
C1QTNF1-AS1
LINC00954
AC107294.2
GS1-124K5.4
AC020612.2
PARD3-AS1
L3MBTL4-AS1
ILF3-DT
AL133346.1
ATP2C2-AS1
AP003486.1
LINC01588
AC008551.1
TRIM52-AS1
AC243960.1
AL158163.1
AC011374.2
AL078644.1
AL133410.1
AC021078.1
AC104971.3
AP001893.1
AL513218.1
AC067945.2
AP4B1-AS1
AL590652.1
AC007878.1
AC084083.1
AL049840.5
MYADM-AS1
LINC02576
AC096921.2
LINC00857
AC058791.1
AL590609.2
LINC01948
AL442125.2
AC090587.1
ZNF710-AS1
LOH12CR2
AL008582.1
AP007216.2
HLA-DQB1-AS1
AP001065.3
AP001347.1
AC010809.1
SEMA6A-AS1
SLBP-DT
PCBP1-AS1
AC069257.1
PAXBP1-AS1
AC010247.1
AC104564.3
KLHDC7B-DT
LAMC1-AS1
MIR1915HG
RNF216-IT1
AL049869.2
AL157871.2
SNHG12
SLC2A1-AS1
AL138995.1
AC018809.2
AC112907.3
AP003419.3
AC108010.1
C22orf34
LINC02550
AL158166.2
AC020663.3
AC010997.5
DGCR11
C1orf220
AC097359.2
ECE1-AS1
AL136531.1
LINC01816
AC008676.1
AL157895.1
VASH1-AS1
AC068580.3
AC002128.2
AC133644.1
AC092171.4
AL109936.2
LINC02532
AL390208.1
AC108673.3
STARD7-AS1
MIR4435-2HG
HM13-IT1
LINC02560
DTNB-AS1
AC124283.3
SCTR-AS1
AC026462.3
AL021707.3
AL590666.1
AP002907.1
HOXC-AS1
MIR22HG
MYO16-AS1
LINC02300
AC010226.1
AC112484.3
AC087239.1
ITPR1-DT
AP002387.1
AP001189.1
AC019171.1
FAM201A
AGBL5-IT1
AC022613.1
AC018521.6
LINC01096
AC020915.1
AL021578.1
AL512274.1
AC009159.3
KIF1C-AS1
MIR23AHG
AC099524.1
AL121652.1
FAM13A-AS1
AC007347.1
AC007099.1
AC244093.4
AC010615.2
LINC02273
DCUN1D2-AS
AL121989.1
[truncated: 256 more rows]
